# Supplementary material for: An atlas of associations between 14 micronutrients and 22 cancer outcomes: Mendelian randomization analyses
Source: BMC Med. 2023 Aug 21;21:316. doi: 10.1186/s12916-023-03018-y (PMC10441703; doi:10.1186/s12916-023-03018-y)
Supplement: Supplementary file 2 — Additional file 2: Table S1. Characteristics of genome-wide association studies of exposures. Table S2. Details of instrumental variables used in mendelian randomization analyses. Table S3. Details of all mendelian randomization analyses associations. Table S4. Effects of instrumental variables on major risk factors of cancer (potential confounders). [file 12916_2023_3018_MOESM2_ESM.xlsx]

## Sheet: Supplementary Table legends
Supplementary Table 1. Characteristics of genome-wide association studies of exposures
Supplementary Table 2. Details of instrumental variables used in Mendelian randomization analyses
Supplementary Table 3. Details of all Mendelian randomization analyses associations
Supplementary Table 4. Effects of instrumental variables on major risk factors of cancer (potential confounders)

## Sheet: Supplementary Table 1
Phenotypes	Author, year	Cohort name and information	Number of participants*	Unit of micronutrient level	Value of 1 SD	Adjusted covariates	NSNP	F statistic	Variance of exposure explained by SNPs
Micronutrients
Calcium	O'Seaghdha, et al. 2013	AGES, ARIC, BLSA, CHS, CoLaus, CROATIA-Korcula, CROATIA-Split, CROATIA-Vis, FHS, HABC, InCHIANTI, LBC1936, LOLIPOP EW A, LOLIPOP EW P, LOLIPOP, EW610, OGP Talana, ORCADES, RS, and SHIP	60928	log-transformed level	0.57mg/dL	Age, sex, study center, and principal components	7	73.5	0.0084
Copper	Evans, et al. 2013	Queensland Institute of Medical Research (QIMR) andvAvon Longitudinal Study of Parents and Children (ALSPAC)	2603	log-transformed level	NA	Age and sex	2	61.5	0.046
Iron	Benyamin, et al. 2014	Genetics of Iron Status Consortium (GISC)	48972	SD	6.4 umol/L	Age, sex, and principal components	2	544	0.022
Magnesium	Meyer, et al. 2010	CHARGE Consortium, AGES—Reykjavik Study, ARIC, CHS, FHS, and RS	23829	SD	0.091 mmol/L	Age, sex, and study center	6	57.8	0.0145
Phosphorus	Kestenbaum, et al. 2010	The Cardiovascular Health Study (CHS), the Framingham Heart Study (FHS), the Atherosclerosis Risk in Communities Study (ARIC), and the Rotterdam Study (RS)	21708	SD	0.53 mg/dL	Age, sex, and study site	4	42.8	0.0079
Selenium	Cornelis, et al. 2015	Coronary Artery Risk Development in Young Adults (CARDIA), Johnston County Osteoarthritis Project (JoCo), Nurses’ Health Study (NHS), and Health Professionals Follow-up Study (HPFS)	9639	log-transformed level	0.16 ug/g	Age, sex, smoking status, geographical area of residence or study site, and principal components	2	104	0.021
Zinc	Evans, et al. 2013	Queensland Institute of Medical Research (QIMR) and Avon Longitudinal Study of Parents and Children (ALSPAC)	2603	log-transformed level	NA	Age and sex	2	61.3	0.0459
Vitamin A1 (retinol)	Mondul, et al. 2011	Alpha- Tocopherol, Beta-Carotene Cancer Prevention (ATBC) Study, Prostate, Lung, Colo- rectal, and Ovarian (PLCO) Cancer Screening Trial, Nurses’ Health Study (NHS), and InCHIANTI Study (InCH)	5006	log-transformed level	NA	Age, cancer status, body mass index, cholesterol, and principal components	2	56.2	0.0222
Vitamin B6	Hazra, et al. 2009	Cancer Genetic Markers of Susceptibility Project (CGEMS) and SNP Health Association Resource (SHARe data set, part of NHLBI FHS)	4763	log-transformed level	86 pmol/ml	Not reported	1	49	0.01
Vitamin B9 (folate)	Grarup, et al. 2013	Landspitali University Hospital Laboratory or at the Icelandic Medical Center (Laeknasetrid) Laboratory in Mjodd (RAM), Inter99 cohort, and Health2006	28913	SD	NA	Age, sex, and year of birth	2	81.8	Fig
Vitamin B12	Grarup, et al. 2013	Landspitali University Hospital Laboratory or at the Icelandic Medical Center (Laeknasetrid) Laboratory in Mjodd (RAM), Inter99 cohort, and Health2006	37283	SD	NA	Age, sex, and year of birth	7	216.4	0.0403
Vitamin C	Zheng, et al. 2021	Fenland study, European Prospective Investigation into Cancer and Nutrition (EPIC) InterAct study, EPIC Norfolk study, and EPIC-CVD study	52018	SD	23 umol/L	Age, sex, study center, and the first 10 genetic principal components	9	96.3	0.0166
Vitamin D (25-hydroxyvitamin D)	Jiang, et al. 2018	SUNLIGHT consortium and 31 cohorts in Europe, Canada, and USA	79366	SD	NA	Age, sex, body mass index, month of sample collection, and principal components	6	358.4	0.0277
Vitamin E	Major, et al. 2011	Alpha-Tocopherol, Beta-Carotene Cancer Prevention (ATBC) Study cohort, Prostate, Lung, Colorectal and Ovarian Cancer Screening Trial (PLCO) Study, and Nurses’ Health Study (NHS)	5006	log-transformed level	5.9 mg/L	Age, body mass index, cholesterol, and cancer status	3	11.3	0.0068
Potential confounders
Body mass index	Yengo, et al. 2018	GIANT and UK Biobank	456426	-	-	age, sex, recruitment centre, genotyping batches, and principal components	-	-	-
Weight circumference	Shungin, et al. 2015	GIANT	232101	-	-	age, age squared, sex, and study-specific cohorts if necessary	-	-	-
Physical activities	Doherty, et al. 2018	UK Biobank	91105	-	-	sex and body mass index	-	-	-
Smoking, cigarettes per day	Liu, et al. 2019	UK Biobank (GSCAN cohort)	263954	-	-	age, sex, and 10 principal components	-	-	-
Abbreviations: NSNP, number of single-nucleotide polymorphisms; SD, standard deviation * All participants were of European descent
References
1. Benyamin B, Esko T, Ried JS, Radhakrishnan A, Vermeulen SH, Traglia M, Gögele M, Anderson D, Broer L, Podmore C et al: Novel loci affecting iron homeostasis and their effects in individuals at risk for hemochromatosis. Nat Commun 2014, 5:4926.
2. Cornelis MC, Fornage M, Foy M, Xun P, Gladyshev VN, Morris S, Chasman DI, Hu FB, Rimm EB, Kraft P et al: Genome-wide association study of selenium concentrations. Hum Mol Genet 2015, 24(5):1469-1477.
3. Doherty A, Smith-Byrne K, Ferreira T, Holmes MV, Holmes C, Pulit SL, Lindgren CM: GWAS identifies 14 loci for device-measured physical activity and sleep duration. Nat Commun 2018, 9(1):5257.
4. Evans DM, Zhu G, Dy V, Heath AC, Madden PA, Kemp JP, McMahon G, St Pourcain B, Timpson NJ, Golding J et al: Genome-wide association study identifies loci affecting blood copper, selenium and zinc. Hum Mol Genet 2013, 22(19):3998-4006.
5. Grarup N, Sulem P, Sandholt CH, Thorleifsson G, Ahluwalia TS, Steinthorsdottir V, Bjarnason H, Gudbjartsson DF, Magnusson OT, Sparsø T et al: Genetic architecture of vitamin B12 and folate levels uncovered applying deeply sequenced large datasets. PLoS Genet 2013, 9(6):e1003530.
6. Hazra A, Kraft P, Lazarus R, Chen C, Chanock SJ, Jacques P, Selhub J, Hunter DJ: Genome-wide significant predictors of metabolites in the one-carbon metabolism pathway. Hum Mol Genet 2009, 18(23):4677-4687.
7. Jiang X, O'Reilly PF, Aschard H, Hsu YH, Richards JB, Dupuis J, Ingelsson E, Karasik D, Pilz S, Berry D et al: Genome-wide association study in 79,366 European-ancestry individuals informs the genetic architecture of 25-hydroxyvitamin D levels. Nat Commun 2018, 9(1):260.
8. Kestenbaum B, Glazer NL, Köttgen A, Felix JF, Hwang SJ, Liu Y, Lohman K, Kritchevsky SB, Hausman DB, Petersen AK et al: Common genetic variants associate with serum phosphorus concentration. J Am Soc Nephrol 2010, 21(7):1223-1232.
9. Liu M, Jiang Y, Wedow R, Li Y, Brazel DM, Chen F, Datta G, Davila-Velderrain J, McGuire D, Tian C et al: Association studies of up to 1.2 million individuals yield new insights into the genetic etiology of tobacco and alcohol use. Nat Genet 2019, 51(2):237-244.
10. Major JM, Yu K, Wheeler W, Zhang H, Cornelis MC, Wright ME, Yeager M, Snyder K, Weinstein SJ, Mondul A et al: Genome-wide association study identifies common variants associated with circulating vitamin E levels. Hum Mol Genet 2011, 20(19):3876-3883.
11. Meyer TE, Verwoert GC, Hwang SJ, Glazer NL, Smith AV, van Rooij FJ, Ehret GB, Boerwinkle E, Felix JF, Leak TS et al: Genome-wide association studies of serum magnesium, potassium, and sodium concentrations identify six Loci influencing serum magnesium levels. PLoS Genet 2010, 6(8).
12. Mondul AM, Yu K, Wheeler W, Zhang H, Weinstein SJ, Major JM, Cornelis MC, Männistö S, Hazra A, Hsing AW et al: Genome-wide association study of circulating retinol levels. Hum Mol Genet 2011, 20(23):4724-4731.
13. O'Seaghdha CM, Wu H, Yang Q, Kapur K, Guessous I, Zuber AM, Köttgen A, Stoudmann C, Teumer A, Kutalik Z et al: Meta-analysis of genome-wide association studies identifies six new Loci for serum calcium concentrations. PLoS Genet 2013, 9(9):e1003796.
14. Shungin D, Winkler TW, Croteau-Chonka DC, Ferreira T, Locke AE, Mägi R, Strawbridge RJ, Pers TH, Fischer K, Justice AE et al: New genetic loci link adipose and insulin biology to body fat distribution. Nature 2015, 518(7538):187-196.
15. Yengo L, Sidorenko J, Kemper KE, Zheng Z, Wood AR, Weedon MN, Frayling TM, Hirschhorn J, Yang J, Visscher PM: Meta-analysis of genome-wide association studies for height and body mass index in ∼700000 individuals of European ancestry. Hum Mol Genet 2018, 27(20):3641-3649.
16. Zheng JS, Luan J, Sofianopoulou E, Imamura F, Stewart ID, Day FR, Pietzner M, Wheeler E, Lotta LA, Gundersen TE et al: Plasma Vitamin C and Type 2 Diabetes: Genome-Wide Association Study and Mendelian Randomization Analysis in European Populations. Diabetes Care 2021, 44(1):98-106.

## Sheet: Supplementary Table 2
										UK Biobank plus FinnGen
				Exposure						Overall cancer			Bladder cancer			Brain cancer			Breast cancer			Cervical cancer			Colorectal cancer			Hodgkin's lymphoma			Kidney cancer			Leukemia, lymphoid			Leukemia, myeloid			Liver cancer			Lung cancer			Melanoma			Multiple myeloma
Exposure	rsID	Effect Allele	Other allele	Beta	SE	P value	Exposure cohort sample size	F statistic	Variance explained by SNP	Beta	SE	P value	Beta	SE	P value	Beta	SE	P value	Beta	SE	P value	Beta	SE	P value	Beta	SE	P value	Beta	SE	P value	Beta	SE	P value	Beta	SE	P value	Beta	SE	P value	Beta	SE	P value	Beta	SE	P value	Beta	SE	P value	Beta
Calcium	rs10491003	T	C	0.027	0.005	4.8e-09	60040	29.16	0.00048544	-0.0002	0.0011	0.8365	-0.0423	0.0377	0.2623	0.0677	0.0667	0.3101	-0.0101	0.0158	0.5236	-0.0304	0.0539	0.5727	-0.0089	0.0236	0.7059	0.034	0.0727	0.6399	-0.0402	0.0421	0.3388	-0.0245	0.0523	0.639	-0.1136	0.0697	0.1033	-0.0624	0.075	0.4056	0.0026	0.0276	0.9245	0.0189	0.0321	0.5561	0.0087
Calcium	rs1550532	C	G	0.018	0.003	8.2e-11	60998	36	0.000589835	-0.0013	0.0007	0.05927	0.0405	0.0243	0.09598	0.0697	0.0435	0.1092	-0.0129	0.0103	0.2113	-0.0009	0.034	0.9788	-0.0094	0.0154	0.5393	-0.0272	0.0479	0.5704	0.0486	0.0276	0.07815	-0.0337	0.0343	0.3253	-0.023	0.0456	0.6142	0.0057	0.049	0.9082	-0.0186	0.0182	0.3083	-0.0001	0.0209	0.996	-0.0146
Calcium	rs1570669	A	G	-0.018	0.003	9.1e-12	60966	36	0.000590145	-0.001	0.0007	0.121	0.0093	0.0236	0.6922	0.0172	0.042	0.6825	0.0114	0.01	0.2506	0.0145	0.0334	0.6636	-0.0145	0.0148	0.3263	0.019	0.046	0.6798	-0.0053	0.0266	0.8432	-0.0411	0.033	0.2123	-0.0332	0.0439	0.4501	-0.0192	0.0473	0.6853	0.0361	0.0175	0.03899	-0.0425	0.0202	0.03489	-0.0305
Calcium	rs1801725	T	G	0.071	0.004	8.9e-86	61054	315.062	0.0051339	-0.0018	0.0009	0.05998	0.053	0.0335	0.1141	-0.0373	0.0601	0.535	0.0068	0.0143	0.6357	-0.0002	0.0473	0.997	-0.001	0.0212	0.9622	0.0003	0.0662	0.9969	-0.0273	0.0381	0.4733	0.0203	0.0474	0.6685	0.0269	0.0629	0.6694	-0.0029	0.0674	0.966	0.0182	0.0251	0.4684	-0.0518	0.0288	0.07224	0.0281
Calcium	rs7336933	A	G	-0.022	0.004	9.1e-10	60928	30.25	0.000496241	-0.0006	0.0009	0.5191	-0.0997	0.0311	0.001346	0.0154	0.0548	0.7791	-0.0046	0.013	0.7228	0.0206	0.0437	0.6382	-0.0038	0.0193	0.844	-0.0884	0.0601	0.1411	-0.004	0.0346	0.9082	-0.0206	0.043	0.6314	0.1277	0.0574	0.02602	-0.1145	0.0615	0.06239	-0.0217	0.0228	0.3394	-0.0162	0.0263	0.5396	0.0037
Calcium	rs7481584	A	G	-0.018	0.003	1.2e-10	61011	36	0.00058971	0.001	0.0007	0.1716	0.0092	0.0257	0.7188	0.0572	0.0464	0.2175	0.0068	0.0109	0.5325	0.0315	0.0355	0.3748	-0.0098	0.0163	0.5491	-0.0303	0.0514	0.5553	0.0467	0.0295	0.1127	-0.0285	0.0367	0.4384	0.0445	0.0485	0.359	-0.0091	0.0523	0.862	-0.0232	0.0195	0.2327	-0.0115	0.0221	0.6027	-0.0175
Calcium	rs780094	T	C	0.017	0.003	1.3e-10	60958	32.1111	0.000526497	-0.0002	0.0007	0.7698	0.0296	0.0232	0.2023	0.016	0.0417	0.7015	0.0072	0.0099	0.4652	0.0052	0.0327	0.873	-0.0302	0.0147	0.03959	-0.0523	0.0459	0.2546	0.0092	0.0264	0.7282	-0.0182	0.0328	0.5799	-0.0335	0.0436	0.4431	-0.0139	0.0469	0.7671	-0.0361	0.0174	0.03819	0.021	0.0199	0.2928	0.0141
Copper	rs1175550	A	G	-0.198	0.032	5.03e-10	2603	38.2852	0.0144949	0.0005	0.0008	0.4879	0.0374	0.0262	0.1527	-0.0023	0.0462	0.9604	0.0036	0.011	0.7459	-0.0556	0.0376	0.1386	-0.0034	0.0163	0.8366	-0.0073	0.0503	0.8844	0.0198	0.0291	0.4977	0.0038	0.0361	0.9157	0.0274	0.0485	0.5715	0.0143	0.0519	0.7823	-0.0229	0.0191	0.23	0.0211	0.0223	0.344	-0.0469
Copper	rs2769264	G	T	0.313	0.034	2.63e-20	2603	84.7483	0.0315313	-0.0006	0.0008	0.4706	0.0143	0.0294	0.6272	-0.0485	0.0528	0.3582	0.0113	0.0125	0.3655	0.0545	0.0409	0.1835	-0.0195	0.0186	0.2959	0.0075	0.0584	0.8984	0.0028	0.0336	0.9326	-0.0653	0.0417	0.1167	-0.0617	0.0552	0.2638	0.1051	0.0596	0.07792	0.0229	0.0221	0.2995	0.0062	0.0252	0.8056	-0.0193
Iron	rs1800562	A	G	0.328	0.016	2.72e-97	48972	420.25	0.00850842	0.0003	0.0012	0.8236	-0.0559	0.0483	0.2476	-0.0041	0.0897	0.9634	-0.0007	0.0207	0.9713	0.057	0.0615	0.3546	0.0326	0.0313	0.2966	0.0435	0.1031	0.6733	0.1557	0.0586	0.007878	-0.0481	0.0733	0.5119	0.0684	0.0937	0.4651	0.2614	0.1027	0.01088	-0.0392	0.0387	0.3117	-0.0189	0.0418	0.6512	-0.0433
Iron	rs855791	G	A	0.181	0.007	1.32e-139	48972	668.592	0.0134687	0.0019	0.0006	0.003213	0.0288	0.0231	0.2108	-0.0333	0.0415	0.4223	0.0015	0.0098	0.8805	0.0284	0.0323	0.3779	0.0351	0.0146	0.01615	0.0101	0.0457	0.8254	0.0398	0.0263	0.1303	0.0333	0.0327	0.3089	-0.0211	0.0433	0.6268	0.0032	0.0467	0.9461	-0.0086	0.0173	0.6207	-0.0136	0.0198	0.4909	-0.0056
Blood magnesium	rs11144134	T	C	-0.121165	0.011015	8.21e-15	23829	121	0.00505219	-0.0019	0.0011	0.09764	0.0299	0.0429	0.4859	-0.0764	0.0778	0.326	-0.0244	0.0183	0.1814	-0.0591	0.0583	0.3111	0.0132	0.0273	0.6295	0.057	0.0869	0.512	-0.0121	0.0497	0.8079	-0.0099	0.062	0.8727	0.065	0.081	0.4219	-0.0655	0.0881	0.4569	-0.0796	0.0326	0.01472	-0.0191	0.0369	0.6039	-0.0063
Blood magnesium	rs13146355	G	A	-0.0550749	0.011015	6.27e-13	23829	25	0.00104804	0	0.0006	0.9983	0.0058	0.0225	0.797	0.0213	0.0403	0.5974	-0.0098	0.0095	0.3039	0.0497	0.0317	0.1173	0.0312	0.0142	0.02785	0.0691	0.0442	0.1175	-0.0116	0.0255	0.6496	-0.0383	0.0317	0.2269	0.0399	0.0421	0.3433	0.1244	0.0453	0.006076	0.0096	0.0168	0.5666	-0.0058	0.0193	0.7638	-0.0226
Blood magnesium	rs3925584	C	T	-0.0660899	0.011015	5.2e-16	23829	36	0.00150849	-0.0013	0.0006	0.04496	-0.0376	0.0227	0.09724	-0.066	0.0406	0.1036	-0.0218	0.0096	0.02307	-0.0113	0.0318	0.7234	-0.0278	0.0143	0.05223	0.0851	0.0447	0.05686	-0.032	0.0257	0.2137	0.0105	0.032	0.7438	0.019	0.0424	0.6545	0.0502	0.0455	0.2698	-0.0197	0.0169	0.2453	-0.0315	0.0194	0.1045	-0.0005
Blood magnesium	rs4072037	C	T	-0.11015	0.011015	2.01e-36	23829	100	0.00417903	-0.0002	0.0006	0.7408	0.0448	0.0226	0.04709	-0.0309	0.0404	0.4443	-0.0258	0.0096	0.006864	0.0209	0.0318	0.5099	-0.0044	0.0142	0.759	0.0066	0.0443	0.8814	0.0005	0.0256	0.9847	-0.0236	0.0318	0.458	-0.1401	0.042	0.0008509	-0.0129	0.0454	0.7772	-0.0354	0.0168	0.03527	0.0104	0.0193	0.5907	-0.0214
Blood magnesium	rs448378	G	A	-0.0440599	0.011015	1.25e-08	23829	16	0.000671	-0.0018	0.0006	0.005794	0.0074	0.0226	0.7425	-0.0182	0.0405	0.6527	-0.02	0.0096	0.03729	0.0077	0.0318	0.8081	-0.0356	0.0143	0.01259	-0.0057	0.0445	0.8973	0.0299	0.0257	0.2445	0.0232	0.0319	0.4674	0.0113	0.0424	0.7899	0.0368	0.0455	0.4189	-0.0247	0.0169	0.1431	0.0068	0.0194	0.7265	-0.0824
Blood magnesium	rs7965584	G	A	-0.0771049	0.011015	1.05e-16	23829	49	0.0020521	0.0003	0.0007	0.6951	-0.0091	0.0245	0.7099	0.0132	0.0435	0.7606	-0.0162	0.0103	0.1177	0.0539	0.0351	0.1246	-0.0133	0.0154	0.3887	-0.0033	0.0473	0.9436	0.0324	0.0274	0.2374	0	0.034	0.9993	-0.0021	0.0456	0.964	-0.0049	0.0489	0.9207	-0.0075	0.018	0.6787	-0.0055	0.021	0.7921	0.0273
Phosphorus	rs1697421	A	G	0.0830246	0.0101799	3.47e-16	21726	66.5164	0.00305226	0.0009	0.0006	0.1741	0.0018	0.0224	0.9373	0.0433	0.0402	0.2824	0.0187	0.0096	0.05036	0.0262	0.0318	0.4101	0.0216	0.0142	0.1278	0.0485	0.0442	0.2722	0.0203	0.0255	0.4252	-0.0389	0.0316	0.2184	-0.0246	0.0421	0.5582	0.0116	0.0453	0.7973	-0.0017	0.0167	0.9169	-0.0185	0.0193	0.3379	-0.021
Phosphorus	rs2970818	A	T	0.09812	0.0178754	4.04e-08	21734	30.1302	0.0013844	0.002	0.001	0.05598	0.024	0.0407	0.5547	-0.0817	0.0752	0.2773	0.0064	0.0175	0.7142	0.0127	0.054	0.8141	0.0379	0.0261	0.1474	0.0291	0.0845	0.7307	-0.0449	0.0483	0.3527	0.0954	0.0603	0.1138	-0.0049	0.0781	0.9498	-0.084	0.0846	0.3208	-0.0333	0.0318	0.2949	-0.0153	0.0352	0.6625	-0.036
Phosphorus	rs9469578	T	C	-0.120763	0.0194326	5.15e-10	21734	38.6196	0.00177377	0.0008	0.0012	0.5344	0.0382	0.0395	0.3337	0.0435	0.0688	0.5268	-0.0052	0.0166	0.7531	0.0241	0.0593	0.6849	-0.0306	0.0244	0.2098	-0.0212	0.0731	0.7718	0.1121	0.043	0.009096	-0.038	0.0528	0.4716	0.129	0.0722	0.07386	0.006	0.0768	0.9379	0.0155	0.028	0.5784	-0.0027	0.0336	0.9361	-0.0795
Phosphorus	rs947583	C	T	0.0660423	0.0110382	2.19e-09	21733	35.7969	0.00164441	0.001	0.0007	0.1707	-0.0259	0.0268	0.3334	-0.0547	0.0491	0.2647	0.0181	0.0115	0.1166	0.0374	0.0363	0.3038	-0.0108	0.0172	0.5294	-0.0589	0.055	0.2838	-0.0484	0.0314	0.1236	-0.0311	0.0392	0.4278	0.0088	0.0511	0.8631	-0.0751	0.0559	0.1788	-0.0073	0.0207	0.7255	0.0017	0.0232	0.9414	0.0526
Toenail and blood selenium	rs6586282	T	C	-0.11273	0.0191393	3.96e-09	9639	34.6921	0.00358623	0.0012	0.0008	0.1529	-0.0395	0.0406	0.3306	0.0975	0.0842	0.2469	-0.0031	0.0184	0.8682	0.0129	0.046	0.7788	0.0049	0.0284	0.8645	-0.161	0.116	0.1652	0.0092	0.0586	0.8752	0.151	0.0773	0.05077	0.152	0.0858	0.07647	0.0063	0.0999	0.9493	0.035	0.0408	0.391	0.0309	0.0361	0.392	-0.0454
Toenail and blood selenium	rs921943	T	C	0.206719	0.0157321	1.9e-39	9639	172.66	0.0175974	-0.0003	0.0007	0.7206	-0.0069	0.025	0.783	-0.0441	0.0449	0.3261	-0.0317	0.0107	0.002934	0.0075	0.0352	0.8306	-0.0098	0.0158	0.5351	-0.002	0.0494	0.9671	-0.0281	0.0285	0.3243	0.0349	0.0354	0.3252	0.0124	0.0469	0.7908	0.15	0.0505	0.002984	0.0044	0.0188	0.8138	-0.0166	0.0215	0.4418	-0.0752
Zinc	rs1532423	A	G	0.178	0.026	6.4e-12	2603	46.8698	0.0176876	0	0.0006	0.9822	-0.0062	0.0231	0.7903	-0.0182	0.0417	0.6625	0.0008	0.0098	0.933	0.0226	0.0322	0.4818	-0.0073	0.0146	0.6199	-0.0958	0.0459	0.03697	0.0068	0.0265	0.7962	-0.0048	0.0329	0.8843	-0.0363	0.0435	0.4038	0.0635	0.047	0.1764	-0.0329	0.0174	0.05884	-0.0368	0.0199	0.06395	-0.0972
Zinc	rs2120019	C	T	-0.287	0.033	1.55e-18	2603	75.6373	0.0282372	-0.0004	0.0008	0.5969	-0.019	0.0281	0.4992	0.0535	0.05	0.2848	0.0046	0.0119	0.6985	0.0035	0.0402	0.9317	0.0118	0.0177	0.5041	0.0501	0.0549	0.3612	-0.0265	0.0316	0.4019	-0.0026	0.0393	0.9469	0.0222	0.0524	0.6718	0.0111	0.0561	0.843	0.0017	0.0208	0.9335	-0.0128	0.0241	0.5958	-0.0199
Vitamin A1 (retinol)	rs10882272	C	T	-0.03	0.004	6.51e-15	5006	56.25	0.0111117	0.0005	0.0007	0.4774	0.0379	0.0233	0.103	0.0624	0.0416	0.1339	0.021	0.0099	0.0333	0.0541	0.0326	0.09695	-0.0147	0.0147	0.3156	-0.0091	0.0457	0.8431	0.0166	0.0264	0.5293	0.0477	0.0328	0.146	0.0063	0.0435	0.8848	0.0914	0.0468	0.05067	0.0265	0.0174	0.1271	0.0026	0.0199	0.8946	0.0507
Vitamin A1 (retinol)	rs1667255	C	A	0.03	0.004	6.35e-14	5006	56.25	0.0111117	0.001	0.0007	0.1316	0.0207	0.0237	0.3817	-0.056	0.0427	0.1903	0.0035	0.0101	0.7262	-0.0631	0.0329	0.05504	-0.0079	0.015	0.5976	-0.0031	0.0473	0.9475	-0.0235	0.0272	0.387	0.0556	0.0338	0.1001	0.0561	0.0447	0.2094	-0.0444	0.0483	0.357	0.0014	0.0179	0.9379	0.0016	0.0204	0.936	0.0012
Vitamin B6	rs1256335	A	G	0.14	0.02	1.4e-15	4763	49	0.0101829	0.0009	0.0008	0.2317	-0.0443	0.0275	0.1073	-0.0441	0.0496	0.3739	-0.012	0.0117	0.3031	0.0327	0.0384	0.3945	-0.0194	0.0174	0.2671	-0.0003	0.0548	0.9951	0.0234	0.0315	0.4581	0.0065	0.0392	0.8683	-0.0937	0.0502	0.06168	-0.0191	0.0559	0.7322	-0.0221	0.0207	0.2861	-0.0039	0.0237	0.8706	-0.0506
Vitamin B9 (folic acid)	rs1801133	G	A	0.096	0.00863291	1e-28	28913	123.66	0.00425875	-0.001	0.0007	0.1376	-0.0064	0.025	0.7968	0.0178	0.0452	0.6947	-0.0112	0.0107	0.2923	-0.067	0.0342	0.04993	0.0258	0.0159	0.1046	-0.0814	0.0504	0.1066	0.013	0.0289	0.6537	0.0007	0.036	0.9845	-0.0486	0.0472	0.3037	0.0755	0.0513	0.1409	-0.0062	0.0191	0.7466	-0.0342	0.0215	0.111	0.0263
Vitamin B9 (folic acid)	rs652197	C	T	0.069	0.0109057	2.5e-10	28913	40.0307	0.00138261	0.0003	0.0009	0.7182	-0.0082	0.0309	0.7913	0.0092	0.0541	0.8655	0.0101	0.013	0.4371	-0.0399	0.0459	0.3848	0.0116	0.0192	0.5467	-0.0571	0.058	0.3249	0.0539	0.0338	0.1106	-0.0925	0.0419	0.02711	-0.0348	0.0567	0.5392	0.0026	0.0602	0.9662	-0.0004	0.0222	0.9843	-0.0016	0.0263	0.9507	0.0072
Vitamin B12	rs1131603	C	T	0.19	0.0172895	4.3e-28	37283	120.766	0.00322871	0.0034	0.0015	0.02616	0.0184	0.046	0.6897	-0.0949	0.0783	0.2256	-0.0142	0.019	0.4566	-0.0437	0.0711	0.5387	0.0707	0.0281	0.01189	-0.0585	0.0833	0.4829	0.0469	0.0491	0.3395	0.0287	0.0603	0.6344	0.0079	0.0829	0.9243	0.0512	0.0878	0.5598	0.0317	0.0321	0.324	0.0174	0.0389	0.6545	0.043
Vitamin B12	rs1141321	C	T	0.061	0.00738075	1.4e-16	37283	68.3059	0.00182874	0.0007	0.0007	0.2651	0.025	0.0231	0.2801	-0.0261	0.0414	0.5287	-0.0011	0.0098	0.9102	0.0156	0.0326	0.6335	0.0156	0.0146	0.2847	0.0754	0.0454	0.09676	-0.0301	0.0262	0.2503	-0.0234	0.0325	0.4724	0.1435	0.0433	0.0009074	0.0431	0.0465	0.3547	0.0324	0.0172	0.05997	0.007	0.0198	0.7226	0.0419
Vitamin B12	rs1801222	G	A	0.11	0.00720069	1.1e-52	37283	233.366	0.00622037	0.0001	0.0007	0.8566	0.0048	0.0236	0.8381	0.0433	0.0424	0.3069	-0.0031	0.01	0.7546	0.0392	0.0329	0.2335	0.0173	0.0149	0.2464	-0.0273	0.0468	0.5599	-0.0078	0.0269	0.7705	-0.0091	0.0335	0.7851	0.0269	0.0443	0.5438	0.0771	0.0478	0.1063	0.0208	0.0177	0.2396	0.0054	0.0203	0.7911	-0.0381
Vitamin B12	rs2336573	T	C	0.32	0.0211564	1.1e-51	37283	228.78	0.00609889	0.0002	0.0017	0.9189	0.045	0.065	0.4887	0.0945	0.1181	0.4235	0.0122	0.0279	0.6631	0.0516	0.0891	0.5623	0.0645	0.0414	0.1194	-0.1478	0.1331	0.2669	0.011	0.0755	0.8839	0.09	0.0947	0.3419	-0.0824	0.124	0.5064	-0.267	0.1342	0.04657	-0.0205	0.0502	0.6823	0.092	0.056	0.1005	0.0168
Vitamin B12	rs34324219	C	A	0.21	0.0118059	8.8e-71	37283	316.403	0.0084151	-0.0001	0.001	0.8973	0.0111	0.0362	0.7595	0.1143	0.065	0.07856	0.0106	0.0154	0.492	0.0208	0.0511	0.6831	0.0253	0.0229	0.2681	0.1023	0.0712	0.1506	0.1051	0.0421	0.01258	0.0449	0.051	0.3788	0.1742	0.0682	0.01061	-0.0218	0.0731	0.7651	-0.0001	0.027	0.9975	-0.0326	0.0311	0.2945	0.0734
Vitamin B12	rs41281112	C	T	0.17	0.0158798	9.6e-27	37283	114.606	0.00306453	-0.001	0.002	0.6201	-0.1936	0.0667	0.003696	-0.0599	0.1172	0.609	-0.0151	0.0282	0.5922	-0.1394	0.0968	0.15	0.0239	0.0419	0.5686	0.0925	0.1275	0.4682	-0.1207	0.0741	0.1036	-0.0231	0.092	0.8015	-0.209	0.1232	0.08985	0.0452	0.1307	0.7294	-0.0214	0.0487	0.66	-0.0309	0.0572	0.5888	-0.0037
Vitamin B12	rs602662	A	G	0.16	0.00769135	4.1e-96	37283	432.748	0.0114739	0	0.0006	0.9986	-0.0508	0.0226	0.02455	0.0135	0.0405	0.7383	0.0157	0.0096	0.1027	-0.0103	0.0319	0.746	0.0328	0.0143	0.02165	0.025	0.0445	0.575	-0.0312	0.0256	0.2233	0.0294	0.0318	0.3557	0.0274	0.0423	0.5171	0.0331	0.0455	0.4668	-0.0036	0.0169	0.8301	0.0025	0.0194	0.8994	0.002
Vitamin C	rs10051765	C	T	0.039	0.007	3.64e-09	52018	31.0408	0.000596376	-0.0007	0.0007	0.2961	-0.0018	0.0234	0.9388	0.0106	0.0416	0.7989	0.0144	0.0099	0.1439	0.0001	0.0333	0.9983	0.0199	0.0147	0.1753	-0.0503	0.0454	0.2678	0.0168	0.0263	0.5219	-0.0274	0.0326	0.4001	-0.0716	0.0435	0.1003	-0.0788	0.0468	0.09202	-0.0244	0.0173	0.1579	0.001	0.02	0.9608	0.0288
Vitamin C	rs10136000	A	G	0.04	0.007	1.33e-08	52018	32.6531	0.000627332	-0.0002	0.0007	0.8	0.0149	0.0248	0.5496	-0.0128	0.0444	0.7735	0.0241	0.0105	0.02238	-0.0285	0.0353	0.4189	-0.02	0.0156	0.2019	-0.0259	0.0486	0.5944	-0.1046	0.0282	0.0002137	-0.0386	0.0348	0.2669	-0.0038	0.0464	0.9346	-0.015	0.0499	0.7632	-0.0223	0.0184	0.2255	0.0262	0.0213	0.2181	-0.0056
Vitamin C	rs117885456	A	G	0.078	0.012	1.7e-11	52018	42.25	0.00081156	-0.0008	0.0011	0.4657	0.0181	0.0399	0.6498	0.0038	0.0716	0.9582	-0.0242	0.017	0.155	-0.1141	0.0562	0.04219	-0.0033	0.0252	0.8968	0.0542	0.0789	0.492	0.1107	0.0455	0.015	-0.0827	0.0564	0.1427	-0.1103	0.0753	0.1431	-0.0679	0.0808	0.4006	-0.0062	0.0298	0.8354	-0.0504	0.0344	0.1427	-0.0055
Vitamin C	rs13028225	T	C	0.102	0.009	2.38e-30	52018	128.444	0.00246315	-0.0019	0.0009	0.03651	-0.0139	0.0448	0.7564	0.162	0.0928	0.08086	0.0261	0.0202	0.1957	-0.0381	0.0505	0.4501	-0.0172	0.0313	0.5823	-0.0146	0.127	0.9085	-0.0189	0.0647	0.7702	0.0084	0.0853	0.9216	0.0096	0.0946	0.9193	-0.0418	0.11	0.7039	-0.0074	0.0449	0.8686	-0.0722	0.0397	0.06897	-0.0017
Vitamin C	rs2559850	A	G	0.058	0.006	6.3e-20	52018	93.4444	0.00179317	-0.0003	0.0007	0.671	0.032	0.0229	0.1626	-0.0382	0.0411	0.3524	-0.0059	0.0097	0.5414	-0.0152	0.0325	0.6403	-0.0071	0.0145	0.6242	-0.0441	0.0449	0.3258	0.0411	0.0259	0.1129	-0.0089	0.0323	0.7818	-0.0111	0.0429	0.7964	-0.0712	0.046	0.1221	0.0036	0.0171	0.8319	-0.0074	0.0197	0.7067	-0.0294
Vitamin C	rs33972313	C	T	0.36	0.018	4.61e-90	52018	400	0.00763097	0.0009	0.0017	0.6076	0.0515	0.0678	0.448	-0.2255	0.1247	0.07045	0.0392	0.029	0.1775	0.051	0.0886	0.5648	-0.0927	0.0436	0.03347	0.252	0.1417	0.07524	-0.0229	0.0807	0.777	0.1363	0.1009	0.1769	0.2264	0.1301	0.08186	-0.2223	0.1418	0.1169	-0.0787	0.0531	0.1382	0.0612	0.0584	0.2947	-0.0303
Vitamin C	rs56738967	C	G	0.041	0.007	7.62e-10	52018	34.3061	0.00065907	-0.0009	0.0007	0.1674	-0.0058	0.0242	0.8107	-0.0154	0.0434	0.7227	0.003	0.0103	0.7706	-0.0191	0.0342	0.5763	-0.0065	0.0153	0.671	-0.1102	0.0477	0.02076	0.0329	0.0275	0.2321	0.0102	0.0342	0.7662	0.0645	0.0455	0.1557	0.0467	0.049	0.3404	-0.0155	0.0181	0.3919	0.0437	0.0208	0.03564	0.0198
Vitamin C	rs6693447	T	G	0.039	0.006	6.25e-10	52018	42.25	0.00081156	0.0002	0.0006	0.7827	0.0141	0.0225	0.5329	0.0322	0.0403	0.4239	0.034	0.0095	0.0003625	-0.014	0.0317	0.6581	-0.0119	0.0142	0.4026	-0.0345	0.0441	0.4348	-0.0026	0.0255	0.9176	0.0019	0.0317	0.9515	0.0399	0.0421	0.3442	0.0164	0.0453	0.7181	0.0194	0.0168	0.2473	-0.044	0.0193	0.02244	0.0307
Vitamin C	rs9895661	T	C	0.063	0.008	1.05e-14	52018	62.0156	0.00119078	-0.0002	0.0008	0.8144	0.037	0.0295	0.2095	0.0552	0.0523	0.2913	0.0084	0.0124	0.4991	0.0165	0.0419	0.6947	-0.0185	0.0185	0.3169	-0.0215	0.0572	0.7069	-0.0345	0.0331	0.2969	0.0217	0.041	0.5973	-0.0352	0.0548	0.5204	-0.0386	0.0588	0.5118	-0.0117	0.0218	0.5899	0.0005	0.0252	0.9836	-0.0317
25-OH vitamin D	rs10741657	A	G	0.031	0.0022	2.05e-46	68470	198.554	0.00289148	0.001	0.0006	0.1334	0.0024	0.0228	0.9156	0.0226	0.0406	0.5776	0.0142	0.0096	0.1393	-0.0163	0.0321	0.6125	-0.0079	0.0143	0.5814	0.068	0.0446	0.1271	0.0316	0.0257	0.2195	-0.0409	0.0319	0.2002	0.0383	0.0425	0.3676	-0.0899	0.0454	0.04777	0.0071	0.0169	0.6741	-0.0224	0.0195	0.2505	0.01
25-OH vitamin D	rs10745742	T	C	0.017	0.0022	1.88e-14	69166.6	59.7107	0.000862544	0.0003	0.0007	0.6239	0.0025	0.0234	0.9161	0.0363	0.0419	0.3863	-0.0006	0.0099	0.9549	-0.0154	0.0329	0.6388	-0.0126	0.0148	0.3949	0.12	0.0463	0.009509	-0.0012	0.0266	0.9654	0	0.0331	0.9992	-0.0693	0.0438	0.1135	-0.0475	0.0473	0.3151	-0.0271	0.0176	0.1242	0.068	0.0201	0.0006962	-0.0926
25-OH vitamin D	rs12785878	T	G	0.036	0.0022	3.8e-62	78328	267.769	0.00340691	-0.0006	0.0008	0.4658	0.0073	0.0251	0.7725	0.0818	0.0438	0.06182	-0.0054	0.0105	0.6085	-0.01	0.0375	0.7895	0.003	0.0156	0.846	-0.0039	0.047	0.9345	-0.0012	0.0274	0.965	0.0669	0.0339	0.04861	-0.0667	0.046	0.1474	-0.0475	0.049	0.3322	0.01	0.018	0.5795	0.0042	0.0214	0.845	0.0471
25-OH vitamin D	rs17216707	T	C	0.026	0.0027	8.14e-23	71483.6	92.7298	0.00129554	0.0007	0.0008	0.3749	0.0076	0.0284	0.7875	-0.0169	0.0505	0.7379	0.0076	0.012	0.5283	0.0059	0.0407	0.8852	-0.0041	0.0178	0.8176	-0.0224	0.055	0.6833	0.0412	0.0317	0.194	0.0696	0.0394	0.07742	0.0744	0.0529	0.1594	-0.0397	0.0566	0.4825	-0.0349	0.0208	0.09384	0.019	0.0243	0.434	0.0117
25-OH vitamin D	rs3755967	T	C	-0.089	0.0023	1e-200	78231.8	1497.35	0.0187805	0.0002	0.0007	0.8086	-0.0158	0.026	0.5433	0.0003	0.0475	0.9953	0.0139	0.0111	0.2121	0.0339	0.0356	0.3412	0.0007	0.0167	0.9668	0.0457	0.0531	0.3894	0.0034	0.0303	0.9117	-0.0293	0.0378	0.4383	-0.0105	0.0495	0.8321	-0.0147	0.0539	0.7845	-0.0333	0.02	0.09577	0.0233	0.0225	0.2988	0.0041
25-OH vitamin D	rs8018720	G	C	0.017	0.0029	4.72e-09	68134	34.3639	0.000504103	-0.0011	0.0008	0.1691	0.0587	0.0303	0.05262	0.0396	0.0548	0.47	0.0016	0.0129	0.8982	0.0146	0.0418	0.7276	-0.0047	0.0192	0.8051	-0.0607	0.0601	0.3131	0.0108	0.0347	0.7555	0.0362	0.0432	0.4017	0.0586	0.0569	0.3033	-0.0221	0.0616	0.7201	0.0145	0.0228	0.5257	-0.0085	0.026	0.7432	-0.0426
Vitamin E (alpha-tocopherol)	rs11057830	A	G	0.03	0.01	8.2e-09	5006	9	0.00179462	-0.0003	0.0009	0.7646	-0.0328	0.0326	0.3143	0.0283	0.0583	0.627	0.0223	0.0138	0.1065	-0.0413	0.0459	0.3692	0.002	0.0205	0.9241	0.0691	0.0636	0.2774	0.0232	0.0369	0.5297	0.0352	0.0457	0.4417	0.0127	0.061	0.8346	-0.0311	0.0655	0.6345	-0.0131	0.0242	0.5891	-0.0457	0.0279	0.1017	0.0488
Vitamin E (alpha-tocopherol)	rs2108622	T	C	0.03	0.01	1.4e-10	5006	9	0.00179462	0.0005	0.0007	0.5029	-0.0071	0.026	0.7859	-0.0175	0.0473	0.7115	0.0061	0.0112	0.5862	-0.0367	0.0353	0.2986	-0.0101	0.0166	0.5436	-0.0038	0.0531	0.9432	-0.0868	0.0304	0.004238	0.1047	0.0378	0.005673	-0.0162	0.0494	0.7438	0.0843	0.0537	0.116	-0.0051	0.0201	0.8003	0.0075	0.0224	0.7392	0.0099
Vitamin E (alpha-tocopherol)	rs964184	G	C	0.04	0.01	7.8e-12	5006	16	0.00318598	0.0001	0.0009	0.919	0.0318	0.0324	0.3274	0.0302	0.0577	0.6002	-0.0035	0.0137	0.7967	-0.0468	0.0462	0.3116	-0.0001	0.0204	0.9968	0.0902	0.0628	0.1513	-0.0266	0.0365	0.4662	-0.0188	0.0452	0.6767	-0.1104	0.0604	0.06762	-0.0388	0.0648	0.5498	-0.0063	0.0239	0.7912	0.0109	0.0277	0.6938	-0.0359
[truncated: 104 more columns]

## Sheet: Supplementary Table 3
											IVW (or Wald ratio)		Weighted median				MR-Egger		MR-Egger intercept				MR-PRESSO (outlier-corrected)
Exposure	Outcome	Outcome cohort	Exposure cohort total participants	Outcome cohort total number of cases	Outcome cohort total participants	NSNP	Minimum detectable odds ratio at 80% power	Power to detect odds ratio of 1.1	Power to detect odds ratio of 1.3	Power to detect odds ratio of 1.6	Odds ratio (95% CI)	P value	Odds ratio (95% CI)	P value	I2 (%)	I2 P value	Odds ratio (95% CI)	P value	Intercept	P value	Q statistic	Q P value	Outlier SNPs	Odds ratio (95% CI) after excluding outliers	P value	P value for horizontal pleiotropy	P value for distortion
Calcium	Overall cancer	Combined UK Biobank and FinnGen cohort	60928	124092	940633	7	1.0942	0.844	>90%	>90%	0.98 (0.958 to 1.003)	0.083	0.977 (0.956 to 1)	0.046	26	0.234	0.973 (0.93 to 1.017)	0.274	0	0.701	7.8	0.167	0	NA	NA	0.364	NA
Copper	Overall cancer	Combined UK Biobank and FinnGen cohort	2603	124092	940633	2	1.04	>90%	>90%	>90%	0.998 (0.994 to 1.002)	0.333	NA	NA	0	0.899	NA	NA	NA	NA	NA	NA	NA	NA	NA	NA	NA
Iron	Overall cancer	Combined UK Biobank and FinnGen cohort	48972	124092	940633	2	1.058	>90%	>90%	>90%	1.006 (0.997 to 1.016)	0.195	NA	NA	73	0.052	NA	NA	NA	NA	NA	NA	NA	NA	NA	NA	NA
Magnesium	Overall cancer	Combined UK Biobank and FinnGen cohort	23829	124092	940633	6	1.0715	>90%	>90%	>90%	1.008 (0.998 to 1.018)	0.135	1.004 (0.995 to 1.012)	0.436	57	0.039	0.992 (0.962 to 1.023)	0.618	0.001	0.331	8.98	0.061	0	NA	NA	0.124	NA
Phosphorus	Overall cancer	Combined UK Biobank and FinnGen cohort	21708	124092	940633	4	1.0975	0.819	>90%	>90%	1.01 (0.999 to 1.021)	0.065	1.012 (1 to 1.024)	0.041	27	0.252	0.983 (0.931 to 1.037)	0.587	0.002	0.414	2.68	0.262	0	NA	NA	0.362	NA
Selenium	Overall cancer	Combined UK Biobank and FinnGen cohort	9639	124092	940633	2	1.0591	>90%	>90%	>90%	0.997 (0.99 to 1.004)	0.377	NA	NA	27	0.242	NA	NA	NA	NA	NA	NA	NA	NA	NA	NA	NA
Zinc	Overall cancer	Combined UK Biobank and FinnGen cohort	2603	124092	940633	2	1.04	>90%	>90%	>90%	1.001 (0.997 to 1.005)	0.7	NA	NA	0	0.75	NA	NA	NA	NA	NA	NA	NA	NA	NA	NA	NA
Vitamin A1 (retinol)	Overall cancer	Combined UK Biobank and FinnGen cohort	5006	124092	940633	2	1.0577	>90%	>90%	>90%	1.008 (0.96 to 1.059)	0.739	NA	NA	56	0.13	NA	NA	NA	NA	NA	NA	NA	NA	NA	NA	NA
Vitamin B6	Overall cancer	Combined UK Biobank and FinnGen cohort	4763	124092	940633	1	1.0855	>90%	>90%	>90%	1.006 (0.995 to 1.018)	0.261	NA	NA	NA	NA	NA	NA	NA	NA	NA	NA	NA	NA	NA	NA	NA
Vitamin B9 (folate)	Overall cancer	Combined UK Biobank and FinnGen cohort	28913	124092	940633	2	1.1153	0.682	>90%	>90%	0.993 (0.981 to 1.006)	0.278	NA	NA	0	0.323	NA	NA	NA	NA	NA	NA	NA	NA	NA	NA	NA
Vitamin B12	Overall cancer	Combined UK Biobank and FinnGen cohort	37283	124092	940633	7	1.0427	>90%	>90%	>90%	1.002 (0.997 to 1.006)	0.434	1 (0.995 to 1.006)	0.946	0	0.444	0.999 (0.988 to 1.01)	0.827	0.001	0.587	5.45	0.363	0	NA	NA	0.541	NA
Vitamin C	Overall cancer	Combined UK Biobank and FinnGen cohort	52018	124092	940633	9	1.0669	>90%	>90%	>90%	0.996 (0.99 to 1.003)	0.23	0.999 (0.99 to 1.007)	0.737	0	0.545	1.001 (0.991 to 1.011)	0.84	-0.001	0.24	5.27	0.627	0	NA	NA	0.404	NA
Vitamin D (25-hydroxyvitamin D)	Overall cancer	Combined UK Biobank and FinnGen cohort	79366	124092	940633	6	1.0516	>90%	>90%	>90%	1.001 (0.987 to 1.016)	0.879	1 (0.986 to 1.014)	0.991	20	0.284	0.996 (0.969 to 1.025)	0.81	0	0.707	5.99	0.2	0	NA	NA	0.426	NA
Vitamin E	Overall cancer	Combined UK Biobank and FinnGen cohort	5006	124092	940633	3	1.1051	0.76	>90%	>90%	1.005 (0.977 to 1.033)	0.728	1.005 (0.963 to 1.048)	0.818	0	0.774	0.99 (0.805 to 1.218)	0.941	0	0.91	0.49	0.483	NA	NA	NA	NA	NA
Calcium	Bladder cancer	Combined UK Biobank and FinnGen cohort	60928	4199	696132	7	1.4739	0.091	0.427	>90%	2.316 (0.806 to 6.652)	0.119	2.022 (0.848 to 4.821)	0.112	55	0.038	1.811 (0.218 to 15.052)	0.606	0.008	0.797	13.13	0.022	0	NA	NA	0.125	NA
Copper	Bladder cancer	Combined UK Biobank and FinnGen cohort	2603	4199	696132	2	1.2024	0.283	>90%	>90%	0.968 (0.779 to 1.202)	0.766	NA	NA	52	0.148	NA	NA	NA	NA	NA	NA	NA	NA	NA	NA	NA
Iron	Bladder cancer	Combined UK Biobank and FinnGen cohort	48972	4199	696132	2	1.293	0.16	0.818	>90%	1.018 (0.739 to 1.401)	0.913	NA	NA	65	0.091	NA	NA	NA	NA	NA	NA	NA	NA	NA	NA	NA
Magnesium	Bladder cancer	Combined UK Biobank and FinnGen cohort	23829	4199	696132	6	1.3606	0.122	0.645	>90%	0.891 (0.665 to 1.194)	0.44	0.806 (0.583 to 1.115)	0.193	25	0.246	0.545 (0.229 to 1.295)	0.241	0.04	0.304	4.96	0.292	0	NA	NA	0.247	NA
Phosphorus	Bladder cancer	Combined UK Biobank and FinnGen cohort	21708	4199	696132	4	1.4904	0.088	0.403	>90%	0.902 (0.647 to 1.256)	0.541	0.891 (0.6 to 1.322)	0.565	0	0.604	0.997 (0.194 to 5.13)	0.997	-0.009	0.914	1.83	0.4	0	NA	NA	0.661	NA
Selenium	Bladder cancer	Combined UK Biobank and FinnGen cohort	9639	4199	696132	2	1.2984	0.156	0.804	>90%	1.006 (0.801 to 1.262)	0.962	NA	NA	2	0.312	NA	NA	NA	NA	NA	NA	NA	NA	NA	NA	NA
Zinc	Bladder cancer	Combined UK Biobank and FinnGen cohort	2603	4199	696132	2	1.2026	0.283	>90%	>90%	1.03 (0.884 to 1.201)	0.705	NA	NA	0	0.534	NA	NA	NA	NA	NA	NA	NA	NA	NA	NA	NA
Vitamin A1 (retinol)	Bladder cancer	Combined UK Biobank and FinnGen cohort	5006	4199	696132	2	1.2913	0.161	0.822	>90%	0.738 (0.109 to 5.006)	0.756	NA	NA	68	0.078	NA	NA	NA	NA	NA	NA	NA	NA	NA	NA	NA
Vitamin B6	Bladder cancer	Combined UK Biobank and FinnGen cohort	4763	4199	696132	1	1.4306	0.1	0.497	>90%	0.729 (0.496 to 1.071)	0.107	NA	NA	NA	NA	NA	NA	NA	NA	NA	NA	NA	NA	NA	NA	NA
Vitamin B9 (folate)	Bladder cancer	Combined UK Biobank and FinnGen cohort	28913	4199	696132	2	1.5788	0.077	0.307	0.827	0.923 (0.594 to 1.435)	0.723	NA	NA	0	0.92	NA	NA	NA	NA	NA	NA	NA	NA	NA	NA	NA
Vitamin B12	Bladder cancer	Combined UK Biobank and FinnGen cohort	37283	4199	696132	7	1.2162	0.254	>90%	>90%	0.924 (0.727 to 1.175)	0.519	1.049 (0.848 to 1.298)	0.659	58	0.025	0.842 (0.445 to 1.593)	0.619	0.015	0.766	14.14	0.015	0	NA	NA	0.061	NA
Vitamin C	Bladder cancer	Combined UK Biobank and FinnGen cohort	52018	4199	696132	9	1.3373	0.132	0.703	>90%	1.223 (0.948 to 1.577)	0.121	1.184 (0.849 to 1.65)	0.319	0	0.945	1.143 (0.762 to 1.713)	0.54	0.006	0.686	2.64	0.916	0	NA	NA	0.943	NA
Vitamin D (25-hydroxyvitamin D)	Bladder cancer	Combined UK Biobank and FinnGen cohort	79366	4199	696132	6	1.2607	0.189	0.897	>90%	1.264 (0.789 to 2.024)	0.33	1.196 (0.712 to 2.01)	0.499	0	0.646	0.965 (0.414 to 2.246)	0.938	0.014	0.493	2.78	0.595	0	NA	NA	0.772	NA
Vitamin E	Bladder cancer	Combined UK Biobank and FinnGen cohort	5006	4199	696132	3	1.5281	0.083	0.357	0.889	0.992 (0.354 to 2.783)	0.988	1.016 (0.253 to 4.089)	0.982	2	0.359	132.844 (0.074 to 239393.803)	0.423	-0.164	0.419	0.38	0.538	NA	NA	NA	NA	NA
Calcium	Brain cancer	Combined UK Biobank and FinnGen cohort	60928	1250	695626	7	1.8655	0.062	0.163	0.493	0.893 (0.252 to 3.173)	0.862	0.591 (0.125 to 2.8)	0.508	0	0.438	0.492 (0.042 to 5.769)	0.597	0.02	0.597	5.51	0.356	0	NA	NA	0.517	NA
Copper	Brain cancer	Combined UK Biobank and FinnGen cohort	2603	1250	695626	2	1.3699	0.118	0.623	>90%	0.907 (0.694 to 1.186)	0.474	NA	NA	0	0.563	NA	NA	NA	NA	NA	NA	NA	NA	NA	NA	NA
Iron	Brain cancer	Combined UK Biobank and FinnGen cohort	48972	1250	695626	2	1.5354	0.082	0.349	0.881	0.893 (0.633 to 1.26)	0.519	NA	NA	0	0.631	NA	NA	NA	NA	NA	NA	NA	NA	NA	NA	NA
Magnesium	Brain cancer	Combined UK Biobank and FinnGen cohort	23829	1250	695626	6	1.6589	0.071	0.248	0.723	1.341 (0.852 to 2.11)	0.204	1.346 (0.755 to 2.398)	0.314	0	0.676	1.593 (0.395 to 6.425)	0.549	-0.014	0.811	3.09	0.543	0	NA	NA	0.708	NA
Phosphorus	Brain cancer	Combined UK Biobank and FinnGen cohort	21708	1250	695626	4	1.8957	0.061	0.155	0.467	0.847 (0.438 to 1.637)	0.622	0.769 (0.341 to 1.734)	0.527	19	0.298	0.75 (0.014 to 39.069)	0.9	0.011	0.956	3.68	0.159	0	NA	NA	0.338	NA
Selenium	Brain cancer	Combined UK Biobank and FinnGen cohort	9639	1250	695626	2	1.5453	0.081	0.338	0.869	0.768 (0.51 to 1.156)	0.205	NA	NA	0	0.402	NA	NA	NA	NA	NA	NA	NA	NA	NA	NA	NA
Zinc	Brain cancer	Combined UK Biobank and FinnGen cohort	2603	1250	695626	2	1.3703	0.118	0.622	>90%	0.855 (0.65 to 1.125)	0.263	NA	NA	0	0.773	NA	NA	NA	NA	NA	NA	NA	NA	NA	NA	NA
Vitamin A1 (retinol)	Brain cancer	Combined UK Biobank and FinnGen cohort	5006	1250	695626	2	1.5324	0.082	0.352	0.884	0.139 (0.02 to 0.971)	0.047	NA	NA	0	0.915	NA	NA	NA	NA	NA	NA	NA	NA	NA	NA	NA
Vitamin B6	Brain cancer	Combined UK Biobank and FinnGen cohort	4763	1250	695626	1	1.7866	0.065	0.188	0.57	0.73 (0.364 to 1.461)	0.374	NA	NA	NA	NA	NA	NA	NA	NA	NA	NA	NA	NA	NA	NA	NA
Vitamin B9 (folate)	Brain cancer	Combined UK Biobank and FinnGen cohort	28913	1250	695626	2	2.0569	0.058	0.125	0.356	1.187 (0.538 to 2.619)	0.671	NA	NA	0	0.955	NA	NA	NA	NA	NA	NA	NA	NA	NA	NA	NA
Vitamin B12	Brain cancer	Combined UK Biobank and FinnGen cohort	37283	1250	695626	7	1.3952	0.109	0.566	>90%	1.154 (0.875 to 1.521)	0.31	1.241 (0.877 to 1.755)	0.223	0	0.425	1.436 (0.703 to 2.933)	0.367	-0.035	0.541	5.51	0.357	0	NA	NA	0.446	NA
Vitamin C	Brain cancer	Combined UK Biobank and FinnGen cohort	52018	1250	695626	9	1.6164	0.074	0.276	0.779	0.85 (0.522 to 1.384)	0.514	0.618 (0.341 to 1.122)	0.114	9	0.364	0.59 (0.276 to 1.262)	0.216	0.033	0.267	7.24	0.404	0	NA	NA	0.282	NA
Vitamin D (25-hydroxyvitamin D)	Brain cancer	Combined UK Biobank and FinnGen cohort	79366	1250	695626	6	1.4765	0.09	0.422	>90%	1.559 (0.665 to 3.654)	0.307	1.245 (0.474 to 3.27)	0.657	0	0.53	0.677 (0.145 to 3.148)	0.645	0.043	0.27	2.5	0.644	0	NA	NA	0.493	NA
Vitamin E	Brain cancer	Combined UK Biobank and FinnGen cohort	5006	1250	695626	3	1.9644	0.06	0.141	0.414	1.39 (0.223 to 8.662)	0.724	1.72 (0.106 to 27.866)	0.703	0	0.77	19.143 (0 to 12714503.764)	0.741	-0.088	0.765	0.37	0.542	NA	NA	NA	NA	NA
Calcium	Breast cancer	Combined UK Biobank and FinnGen cohort	60928	27554	583292	7	1.1901	0.316	>90%	>90%	0.95 (0.703 to 1.284)	0.741	0.995 (0.703 to 1.409)	0.979	0	0.618	1.234 (0.707 to 2.155)	0.493	-0.009	0.325	3.25	0.662	0	NA	NA	0.563	NA
Copper	Breast cancer	Combined UK Biobank and FinnGen cohort	2603	27554	583292	2	1.0809	>90%	>90%	>90%	1.018 (0.955 to 1.085)	0.587	NA	NA	0	0.428	NA	NA	NA	NA	NA	NA	NA	NA	NA	NA	NA
Iron	Breast cancer	Combined UK Biobank and FinnGen cohort	48972	27554	583292	2	1.1172	0.667	>90%	>90%	1.004 (0.926 to 1.088)	0.925	NA	NA	0	0.9	NA	NA	NA	NA	NA	NA	NA	NA	NA	NA	NA
Magnesium	Breast cancer	Combined UK Biobank and FinnGen cohort	23829	27554	583292	6	1.1445	0.493	>90%	>90%	1.281 (1.151 to 1.426)	<0.001	1.252 (1.096 to 1.429)	<0.001	0	0.904	1.143 (0.822 to 1.59)	0.472	0.009	0.514	1.07	0.9	0	NA	NA	0.934	NA
Phosphorus	Breast cancer	Combined UK Biobank and FinnGen cohort	21708	27554	583292	4	1.1967	0.298	>90%	>90%	1.17 (1.016 to 1.348)	0.029	1.152 (0.966 to 1.375)	0.115	0	0.625	0.762 (0.38 to 1.526)	0.523	0.038	0.342	0.22	0.894	0	NA	NA	0.657	NA
Selenium	Breast cancer	Combined UK Biobank and FinnGen cohort	9639	27554	583292	2	1.1194	0.651	>90%	>90%	0.872 (0.787 to 0.966)	0.009	NA	NA	10	0.291	NA	NA	NA	NA	NA	NA	NA	NA	NA	NA	NA
Zinc	Breast cancer	Combined UK Biobank and FinnGen cohort	2603	27554	583292	2	1.081	>90%	>90%	>90%	0.991 (0.929 to 1.058)	0.795	NA	NA	0	0.766	NA	NA	NA	NA	NA	NA	NA	NA	NA	NA	NA
Vitamin A1 (retinol)	Breast cancer	Combined UK Biobank and FinnGen cohort	5006	27554	583292	2	1.1166	0.672	>90%	>90%	0.741 (0.333 to 1.649)	0.463	NA	NA	67	0.083	NA	NA	NA	NA	NA	NA	NA	NA	NA	NA	NA
Vitamin B6	Breast cancer	Combined UK Biobank and FinnGen cohort	4763	27554	583292	1	1.1726	0.37	>90%	>90%	0.918 (0.779 to 1.081)	0.305	NA	NA	NA	NA	NA	NA	NA	NA	NA	NA	NA	NA	NA	NA	NA
Vitamin B9 (folate)	Breast cancer	Combined UK Biobank and FinnGen cohort	28913	27554	583292	2	1.2325	0.228	>90%	>90%	0.953 (0.76 to 1.194)	0.674	NA	NA	31	0.23	NA	NA	NA	NA	NA	NA	NA	NA	NA	NA	NA
Vitamin B12	Breast cancer	Combined UK Biobank and FinnGen cohort	37283	27554	583292	7	1.0864	0.9	>90%	>90%	1.031 (0.965 to 1.101)	0.369	1.046 (0.966 to 1.132)	0.271	0	0.746	1.065 (0.906 to 1.251)	0.479	-0.005	0.68	3.29	0.655	0	NA	NA	0.721	NA
Vitamin C	Breast cancer	Combined UK Biobank and FinnGen cohort	52018	27554	583292	9	1.1351	0.547	>90%	>90%	1.155 (0.973 to 1.371)	0.099	1.118 (0.971 to 1.288)	0.122	60	0.011	1.024 (0.783 to 1.341)	0.865	0.011	0.298	16.82	0.019	1	1.11 (0.969 to 1.273)	0.177	0.043	0.29
Vitamin D (25-hydroxyvitamin D)	Breast cancer	Combined UK Biobank and FinnGen cohort	79366	27554	583292	6	1.1043	0.766	>90%	>90%	0.943 (0.772 to 1.152)	0.568	0.858 (0.685 to 1.073)	0.18	0	0.533	0.78 (0.544 to 1.119)	0.249	0.01	0.282	2.57	0.631	0	NA	NA	0.505	NA
Vitamin E	Breast cancer	Combined UK Biobank and FinnGen cohort	5006	27554	583292	3	1.212	0.264	>90%	>90%	1.23 (0.789 to 1.918)	0.361	1.119 (0.571 to 2.193)	0.743	5	0.35	0.201 (0.008 to 4.841)	0.504	0.061	0.462	0.83	0.362	NA	NA	NA	NA	NA
Calcium	Cervical cancer	Combined UK Biobank and FinnGen cohort	60928	2028	551119	7	1.6807	0.07	0.235	0.695	0.744 (0.274 to 2.018)	0.561	0.978 (0.317 to 3.021)	0.969	0	0.977	1.167 (0.185 to 7.374)	0.876	-0.015	0.594	0.88	0.972	0	NA	NA	0.951	NA
Copper	Cervical cancer	Combined UK Biobank and FinnGen cohort	2603	2028	551119	2	1.2908	0.161	0.824	>90%	1.232 (0.997 to 1.521)	0.053	NA	NA	0	0.643	NA	NA	NA	NA	NA	NA	NA	NA	NA	NA	NA
Iron	Cervical cancer	Combined UK Biobank and FinnGen cohort	48972	2028	551119	2	1.4209	0.102	0.515	>90%	1.179 (0.915 to 1.519)	0.202	NA	NA	0	0.948	NA	NA	NA	NA	NA	NA	NA	NA	NA	NA	NA
Magnesium	Cervical cancer	Combined UK Biobank and FinnGen cohort	23829	2028	551119	6	1.5181	0.084	0.368	0.9	0.825 (0.571 to 1.19)	0.303	0.83 (0.518 to 1.329)	0.438	6	0.377	1.334 (0.422 to 4.213)	0.65	-0.039	0.435	4.49	0.344	0	NA	NA	0.416	NA
Phosphorus	Cervical cancer	Combined UK Biobank and FinnGen cohort	21708	2028	551119	4	1.7044	0.068	0.223	0.665	1.229 (0.77 to 1.962)	0.387	1.268 (0.724 to 2.221)	0.406	0	0.75	0.346 (0.033 to 3.614)	0.469	0.111	0.393	0.05	0.978	0	NA	NA	0.767	NA
Selenium	Cervical cancer	Combined UK Biobank and FinnGen cohort	9639	2028	551119	2	1.4288	0.1	0.5	>90%	1.014 (0.745 to 1.38)	0.929	NA	NA	0	0.733	NA	NA	NA	NA	NA	NA	NA	NA	NA	NA	NA
Zinc	Cervical cancer	Combined UK Biobank and FinnGen cohort	2603	2028	551119	2	1.2911	0.161	0.823	>90%	1.041 (0.838 to 1.293)	0.718	NA	NA	0	0.543	NA	NA	NA	NA	NA	NA	NA	NA	NA	NA	NA
Vitamin A1 (retinol)	Cervical cancer	Combined UK Biobank and FinnGen cohort	5006	2028	551119	2	1.4186	0.103	0.519	>90%	0.142 (0.031 to 0.645)	0.011	NA	NA	0	0.846	NA	NA	NA	NA	NA	NA	NA	NA	NA	NA	NA
Vitamin B6	Cervical cancer	Combined UK Biobank and FinnGen cohort	4763	2028	551119	1	1.6186	0.074	0.275	0.776	1.263 (0.738 to 2.162)	0.394	NA	NA	NA	NA	NA	NA	NA	NA	NA	NA	NA	NA	NA	NA	NA
Vitamin B9 (folate)	Cervical cancer	Combined UK Biobank and FinnGen cohort	28913	2028	551119	2	1.8313	0.063	0.173	0.525	0.511 (0.276 to 0.946)	0.033	NA	NA	0	0.874	NA	NA	NA	NA	NA	NA	NA	NA	NA	NA	NA
Vitamin B12	Cervical cancer	Combined UK Biobank and FinnGen cohort	37283	2028	551119	7	1.3107	0.147	0.772	>90%	1.036 (0.832 to 1.29)	0.751	1.071 (0.812 to 1.412)	0.627	0	0.595	0.9 (0.528 to 1.533)	0.714	0.023	0.594	4.28	0.51	0	NA	NA	0.661	NA
Vitamin C	Cervical cancer	Combined UK Biobank and FinnGen cohort	52018	2028	551119	9	1.4846	0.089	0.411	>90%	0.878 (0.626 to 1.231)	0.451	1.047 (0.68 to 1.613)	0.835	0	0.649	1.122 (0.661 to 1.905)	0.683	-0.024	0.276	4.59	0.71	0	NA	NA	0.554	NA
Vitamin D (25-hydroxyvitamin D)	Cervical cancer	Combined UK Biobank and FinnGen cohort	79366	2028	551119	6	1.3746	0.116	0.612	>90%	0.704 (0.366 to 1.357)	0.295	0.686 (0.341 to 1.38)	0.291	0	0.992	0.648 (0.202 to 2.072)	0.505	0.005	0.872	0.47	0.976	0	NA	NA	0.992	NA
Vitamin E	Cervical cancer	Combined UK Biobank and FinnGen cohort	5006	2028	551119	3	1.7585	0.066	0.198	0.601	0.29 (0.07 to 1.204)	0.088	0.298 (0.04 to 2.226)	0.238	0	0.994	0.432 (0 to 17112.169)	0.902	-0.013	0.953	0.01	0.937	NA	NA	NA	NA	NA
Calcium	Colorectal cancer	Combined UK Biobank and FinnGen cohort	60928	11071	680964	7	1.2939	0.159	0.816	>90%	0.92 (0.589 to 1.439)	0.715	0.988 (0.589 to 1.657)	0.962	0	0.427	1.076 (0.443 to 2.616)	0.877	-0.005	0.698	5.77	0.329	0	NA	NA	0.557	NA
Copper	Colorectal cancer	Combined UK Biobank and FinnGen cohort	2603	11071	680964	2	1.1254	0.609	>90%	>90%	0.966 (0.879 to 1.061)	0.467	NA	NA	0	0.434	NA	NA	NA	NA	NA	NA	NA	NA	NA	NA	NA
Iron	Colorectal cancer	Combined UK Biobank and FinnGen cohort	48972	11071	680964	2	1.1816	0.339	>90%	>90%	1.167 (1.034 to 1.317)	0.012	NA	NA	0	0.449	NA	NA	NA	NA	NA	NA	NA	NA	NA	NA	NA
Magnesium	Colorectal cancer	Combined UK Biobank and FinnGen cohort	23829	11071	680964	6	1.2236	0.241	>90%	>90%	1.088 (0.827 to 1.432)	0.547	1.071 (0.867 to 1.324)	0.522	66	0.011	0.827 (0.336 to 2.035)	0.7	0.022	0.562	13.46	0.009	1	1.169 (0.925 to 1.477)	0.26	0.045	0.612
Phosphorus	Colorectal cancer	Combined UK Biobank and FinnGen cohort	21708	11071	680964	4	1.3042	0.152	0.789	>90%	1.23 (0.998 to 1.517)	0.052	1.293 (1.003 to 1.667)	0.047	0	0.453	2.261 (0.809 to 6.324)	0.26	-0.054	0.358	1.22	0.542	0	NA	NA	0.526	NA
Selenium	Colorectal cancer	Combined UK Biobank and FinnGen cohort	9639	11071	680964	2	1.185	0.329	>90%	>90%	0.954 (0.827 to 1.101)	0.52	NA	NA	0	0.988	NA	NA	NA	NA	NA	NA	NA	NA	NA	NA	NA
Zinc	Colorectal cancer	Combined UK Biobank and FinnGen cohort	2603	11071	680964	2	1.1255	0.608	>90%	>90%	0.96 (0.871 to 1.057)	0.405	NA	NA	0	>0.999	NA	NA	NA	NA	NA	NA	NA	NA	NA	NA	NA
Vitamin A1 (retinol)	Colorectal cancer	Combined UK Biobank and FinnGen cohort	5006	11071	680964	2	1.1806	0.342	>90%	>90%	1.129 (0.539 to 2.361)	0.748	NA	NA	14	0.282	NA	NA	NA	NA	NA	NA	NA	NA	NA	NA	NA
Vitamin B6	Colorectal cancer	Combined UK Biobank and FinnGen cohort	4763	11071	680964	1	1.267	0.183	0.882	>90%	0.871 (0.682 to 1.111)	0.265	NA	NA	NA	NA	NA	NA	NA	NA	NA	NA	NA	NA	NA	NA	NA
Vitamin B9 (folate)	Colorectal cancer	Combined UK Biobank and FinnGen cohort	28913	11071	680964	2	1.3591	0.123	0.649	>90%	1.274 (0.964 to 1.684)	0.089	NA	NA	0	0.756	NA	NA	NA	NA	NA	NA	NA	NA	NA	NA	NA
Vitamin B12	Colorectal cancer	Combined UK Biobank and FinnGen cohort	37283	11071	680964	7	1.1339	0.553	>90%	>90%	1.22 (1.107 to 1.345)	<0.001	1.224 (1.087 to 1.378)	<0.001	0	0.91	1.207 (0.949 to 1.534)	0.185	0.002	0.925	2.09	0.836	0	NA	NA	0.921	NA
Vitamin C	Colorectal cancer	Combined UK Biobank and FinnGen cohort	52018	11071	680964	9	1.2091	0.269	>90%	>90%	0.822 (0.698 to 0.968)	0.019	0.795 (0.655 to 0.965)	0.021	0	0.767	0.764 (0.589 to 0.992)	0.083	0.007	0.503	4.41	0.732	0	NA	NA	0.796	NA
Vitamin D (25-hydroxyvitamin D)	Colorectal cancer	Combined UK Biobank and FinnGen cohort	79366	11071	680964	6	1.1616	0.411	>90%	>90%	0.943 (0.698 to 1.273)	0.701	0.975 (0.697 to 1.363)	0.882	0	0.96	1.121 (0.653 to 1.926)	0.699	-0.009	0.492	0.46	0.977	0	NA	NA	0.951	NA
Vitamin E	Colorectal cancer	Combined UK Biobank and FinnGen cohort	5006	11071	680964	3	1.3276	0.138	0.728	>90%	0.901 (0.473 to 1.716)	0.751	0.951 (0.428 to 2.111)	0.902	0	0.87	1.683 (0.015 to 190.879)	0.865	-0.021	0.837	0.21	0.646	NA	NA	NA	NA	NA
Calcium	Hodgkin's lymphoma	Combined UK Biobank and FinnGen cohort	60928	1038	705456	7	1.9495	0.06	0.144	0.425	1.066 (0.264 to 4.298)	0.928	0.971 (0.2 to 4.722)	0.971	0	0.608	1.422 (0.108 to 18.803)	0.8	-0.01	0.805	4.45	0.487	0	NA	NA	0.695	NA
Copper	Hodgkin's lymphoma	Combined UK Biobank and FinnGen cohort	2603	1038	705456	2	1.4058	0.106	0.544	>90%	1.029 (0.766 to 1.382)	0.85	NA	NA	0	0.967	NA	NA	NA	NA	NA	NA	NA	NA	NA	NA	NA
Iron	Hodgkin's lymphoma	Combined UK Biobank and FinnGen cohort	48972	1038	705456	2	1.5874	0.076	0.299	0.816	1.09 (0.741 to 1.603)	0.662	NA	NA	0	0.849	NA	NA	NA	NA	NA	NA	NA	NA	NA	NA	NA
Magnesium	Hodgkin's lymphoma	Combined UK Biobank and FinnGen cohort	23829	1038	705456	6	1.7229	0.067	0.214	0.643	0.688 (0.418 to 1.131)	0.14	0.864 (0.462 to 1.615)	0.647	0	0.498	1.247 (0.268 to 5.789)	0.792	-0.049	0.467	3.72	0.445	0	NA	NA	0.512	NA
Phosphorus	Hodgkin's lymphoma	Combined UK Biobank and FinnGen cohort	21708	1038	705456	4	1.9826	0.059	0.137	0.402	1.201 (0.626 to 2.304)	0.582	1.319 (0.597 to 2.916)	0.493	0	0.522	3.701 (0.156 to 87.882)	0.503	-0.101	0.55	1.74	0.418	0	NA	NA	0.574	NA
Selenium	Hodgkin's lymphoma	Combined UK Biobank and FinnGen cohort	9639	1038	705456	2	1.5983	0.076	0.29	0.802	1.066 (0.573 to 1.984)	0.84	NA	NA	46	0.173	NA	NA	NA	NA	NA	NA	NA	NA	NA	NA	NA
Zinc	Hodgkin's lymphoma	Combined UK Biobank and FinnGen cohort	2603	1038	705456	2	1.4063	0.106	0.543	>90%	0.738 (0.525 to 1.038)	0.081	NA	NA	22	0.257	NA	NA	NA	NA	NA	NA	NA	NA	NA	NA	NA
Vitamin A1 (retinol)	Hodgkin's lymphoma	Combined UK Biobank and FinnGen cohort	5006	1038	705456	2	1.5841	0.077	0.302	0.821	1.113 (0.13 to 9.528)	0.922	NA	NA	0	0.853	NA	NA	NA	NA	NA	NA	NA	NA	NA	NA	NA
Vitamin B6	Hodgkin's lymphoma	Combined UK Biobank and FinnGen cohort	4763	1038	705456	1	1.863	0.062	0.164	0.495	0.998 (0.463 to 2.149)	0.996	NA	NA	NA	NA	NA	NA	NA	NA	NA	NA	NA	NA	NA	NA	NA
Vitamin B9 (folate)	Hodgkin's lymphoma	Combined UK Biobank and FinnGen cohort	28913	1038	705456	2	2.1594	0.057	0.112	0.305	0.431 (0.18 to 1.031)	0.059	NA	NA	0	0.984	NA	NA	NA	NA	NA	NA	NA	NA	NA	NA	NA
Vitamin B12	Hodgkin's lymphoma	Combined UK Biobank and FinnGen cohort	37283	1038	705456	7	1.4335	0.099	0.492	>90%	1.096 (0.783 to 1.534)	0.595	1.064 (0.709 to 1.595)	0.765	19	0.287	0.704 (0.314 to 1.58)	0.434	0.072	0.294	5.79	0.327	0	NA	NA	0.329	NA
Vitamin C	Hodgkin's lymphoma	Combined UK Biobank and FinnGen cohort	52018	1038	705456	9	1.6762	0.07	0.237	0.701	0.955 (0.499 to 1.827)	0.888	2.004 (0.94 to 4.27)	0.072	34	0.143	2.702 (1.154 to 6.323)	0.056	-0.091	0.019	2.87	0.897	0	NA	NA	0.157	NA
Vitamin D (25-hydroxyvitamin D)	Hodgkin's lymphoma	Combined UK Biobank and FinnGen cohort	79366	1038	705456	6	1.5228	0.084	0.363	0.895	1.006 (0.249 to 4.071)	0.993	0.665 (0.222 to 1.995)	0.467	54	0.052	0.278 (0.025 to 3.067)	0.355	0.066	0.277	7.86	0.097	0	NA	NA	0.212	NA
Vitamin E	Hodgkin's lymphoma	Combined UK Biobank and FinnGen cohort	5006	1038	705456	3	2.058	0.058	0.125	0.356	4.323 (0.577 to 32.382)	0.154	6.206 (0.483 to 79.702)	0.161	0	0.544	605.252 (0 to 1428487023.81)	0.549	-0.166	0.626	0.77	0.379	NA	NA	NA	NA	NA
Calcium	Kidney cancer	Combined UK Biobank and FinnGen cohort	60928	3225	695158	7	1.5401	0.081	0.344	0.875	0.8 (0.338 to 1.893)	0.611	0.779 (0.299 to 2.027)	0.608	13	0.329	0.514 (0.095 to 2.772)	0.474	0.015	0.568	6.43	0.267	0	NA	NA	0.463	NA
Copper	Kidney cancer	Combined UK Biobank and FinnGen cohort	2603	3225	695158	2	1.2307	0.229	>90%	>90%	0.971 (0.82 to 1.151)	0.738	NA	NA	0	0.549	NA	NA	NA	NA	NA	NA	NA	NA	NA	NA	NA
Iron	Kidney cancer	Combined UK Biobank and FinnGen cohort	48972	3225	695158	2	1.334	0.134	0.711	>90%	1.379 (1.08 to 1.761)	0.01	NA	NA	18	0.269	NA	NA	NA	NA	NA	NA	NA	NA	NA	NA	NA
Magnesium	Kidney cancer	Combined UK Biobank and FinnGen cohort	23829	3225	695158	6	1.4111	0.105	0.534	>90%	0.987 (0.74 to 1.315)	0.927	1.023 (0.712 to 1.471)	0.9	0	0.472	1.15 (0.453 to 2.92)	0.783	-0.013	0.75	4.43	0.351	0	NA	NA	0.546	NA
Phosphorus	Kidney cancer	Combined UK Biobank and FinnGen cohort	21708	3225	695158	4	1.559	0.079	0.325	0.852	0.694 (0.389 to 1.239)	0.217	0.625 (0.347 to 1.127)	0.118	58	0.07	0.272 (0.011 to 6.65)	0.508	0.084	0.616	6.03	0.049	0	NA	NA	0.187	NA
Selenium	Kidney cancer	Combined UK Biobank and FinnGen cohort	9639	3225	695158	2	1.3402	0.131	0.695	>90%	0.876 (0.675 to 1.137)	0.321	NA	NA	0	0.92	NA	NA	NA	NA	NA	NA	NA	NA	NA	NA	NA
Zinc	Kidney cancer	Combined UK Biobank and FinnGen cohort	2603	3225	695158	2	1.231	0.228	>90%	>90%	1.076 (0.905 to 1.28)	0.408	NA	NA	0	0.77	NA	NA	NA	NA	NA	NA	NA	NA	NA	NA	NA
Vitamin A1 (retinol)	Kidney cancer	Combined UK Biobank and FinnGen cohort	5006	3225	695158	2	1.3321	0.135	0.716	>90%	0.514 (0.149 to 1.773)	0.292	NA	NA	0	0.856	NA	NA	NA	NA	NA	NA	NA	NA	NA	NA	NA
Vitamin B6	Kidney cancer	Combined UK Biobank and FinnGen cohort	4763	3225	695158	1	1.4909	0.088	0.403	>90%	1.182 (0.76 to 1.837)	0.458	NA	NA	NA	NA	NA	NA	NA	NA	NA	NA	NA	NA	NA	NA	NA
Vitamin B9 (folate)	Kidney cancer	Combined UK Biobank and FinnGen cohort	28913	3225	695158	2	1.6597	0.071	0.247	0.722	1.367 (0.777 to 2.404)	0.278	NA	NA	21	0.261	NA	NA	NA	NA	NA	NA	NA	NA	NA	NA	NA
Vitamin B12	Kidney cancer	Combined UK Biobank and FinnGen cohort	37283	3225	695158	7	1.2465	0.206	>90%	>90%	1.013 (0.784 to 1.308)	0.924	0.954 (0.744 to 1.223)	0.71	53	0.048	1.438 (0.787 to 2.628)	0.291	-0.057	0.268	9.68	0.085	0	NA	NA	0.076	NA
Vitamin C	Kidney cancer	Combined UK Biobank and FinnGen cohort	52018	3225	695158	9	1.3845	0.113	0.59	>90%	1.032 (0.606 to 1.757)	0.909	0.981 (0.665 to 1.446)	0.921	68	0.001	1.058 (0.422 to 2.648)	0.908	-0.002	0.948	25.24	<0.001	1	1.176 (0.807 to 1.712)	0.426	0.008	0.691
Vitamin D (25-hydroxyvitamin D)	Kidney cancer	Combined UK Biobank and FinnGen cohort	79366	3225	695158	6	1.2972	0.156	0.807	>90%	1.19 (0.693 to 2.044)	0.528	0.964 (0.524 to 1.773)	0.907	0	0.713	0.788 (0.296 to 2.099)	0.659	0.021	0.379	1.94	0.747	0	NA	NA	0.622	NA
Vitamin E	Kidney cancer	Combined UK Biobank and FinnGen cohort	5006	3225	695158	3	1.6019	0.075	0.287	0.797	0.335 (0.047 to 2.378)	0.274	0.567 (0.088 to 3.666)	0.551	65	0.058	4.819 (0 to 1516787934.881)	0.901	-0.09	0.832	5.29	0.021	NA	NA	NA	NA	NA
Calcium	Leukemia, lymphoid	Combined UK Biobank and FinnGen cohort	60928	2071	706489	7	1.6731	0.07	0.239	0.705	1.264 (0.466 to 3.429)	0.646	1.32 (0.404 to 4.312)	0.646	0	0.697	1.324 (0.209 to 8.407)	0.778	-0.002	0.955	3.85	0.572	0	NA	NA	0.803	NA
Copper	Leukemia, lymphoid	Combined UK Biobank and FinnGen cohort	2603	2071	706489	2	1.2876	0.164	0.832	>90%	0.867 (0.702 to 1.071)	0.185	NA	NA	0	0.402	NA	NA	NA	NA	NA	NA	NA	NA	NA	NA	NA
Iron	Leukemia, lymphoid	Combined UK Biobank and FinnGen cohort	48972	2071	706489	2	1.4163	0.103	0.524	>90%	1.055 (0.768 to 1.448)	0.742	NA	NA	24	0.25	NA	NA	NA	NA	NA	NA	NA	NA	NA	NA	NA
Magnesium	Leukemia, lymphoid	Combined UK Biobank and FinnGen cohort	23829	2071	706489	6	1.5124	0.085	0.375	>90%	1.116 (0.781 to 1.594)	0.548	1.118 (0.725 to 1.725)	0.614	0	0.805	1.388 (0.462 to 4.171)	0.591	-0.018	0.702	2.14	0.71	0	NA	NA	0.841	NA
Phosphorus	Leukemia, lymphoid	Combined UK Biobank and FinnGen cohort	21708	2071	706489	4	1.6966	0.069	0.227	0.675	0.98 (0.531 to 1.808)	0.949	0.859 (0.469 to 1.573)	0.623	42	0.161	5.847 (0.418 to 81.794)	0.32	-0.16	0.308	2.69	0.261	0	NA	NA	0.278	NA
Selenium	Leukemia, lymphoid	Combined UK Biobank and FinnGen cohort	9639	2071	706489	2	1.424	0.101	0.509	>90%	1.084 (0.541 to 2.171)	0.821	NA	NA	78	0.033	NA	NA	NA	NA	NA	NA	NA	NA	NA	NA	NA
Zinc	Leukemia, lymphoid	Combined UK Biobank and FinnGen cohort	2603	2071	706489	2	1.2879	0.164	0.831	>90%	0.996 (0.803 to 1.236)	0.973	NA	NA	0	0.876	NA	NA	NA	NA	NA	NA	NA	NA	NA	NA	NA
Vitamin A1 (retinol)	Leukemia, lymphoid	Combined UK Biobank and FinnGen cohort	5006	2071	706489	2	1.414	0.104	0.528	>90%	1.083 (0.037 to 31.593)	0.963	NA	NA	79	0.028	NA	NA	NA	NA	NA	NA	NA	NA	NA	NA	NA
Vitamin B6	Leukemia, lymphoid	Combined UK Biobank and FinnGen cohort	4763	2071	706489	1	1.6117	0.074	0.28	0.785	1.048 (0.605 to 1.813)	0.868	NA	NA	NA	NA	NA	NA	NA	NA	NA	NA	NA	NA	NA	NA	NA
Vitamin B9 (folate)	Leukemia, lymphoid	Combined UK Biobank and FinnGen cohort	28913	2071	706489	2	1.822	0.063	0.176	0.534	0.694 (0.213 to 2.262)	0.545	NA	NA	72	0.059	NA	NA	NA	NA	NA	NA	NA	NA	NA	NA	NA
Vitamin B12	Leukemia, lymphoid	Combined UK Biobank and FinnGen cohort	37283	2071	706489	7	1.3072	0.149	0.781	>90%	1.135 (0.913 to 1.41)	0.254	1.202 (0.924 to 1.565)	0.171	0	0.909	1.575 (0.921 to 2.695)	0.158	-0.053	0.248	0.4	0.995	0	NA	NA	0.929	NA
Vitamin C	Leukemia, lymphoid	Combined UK Biobank and FinnGen cohort	52018	2071	706489	9	1.4793	0.09	0.419	>90%	1.052 (0.723 to 1.53)	0.792	1.413 (0.867 to 2.302)	0.165	0	0.614	1.509 (0.824 to 2.762)	0.224	-0.032	0.18	4.08	0.77	0	NA	NA	0.525	NA
Vitamin D (25-hydroxyvitamin D)	Leukemia, lymphoid	Combined UK Biobank and FinnGen cohort	79366	2071	706489	6	1.3705	0.118	0.621	>90%	1.636 (0.701 to 3.817)	0.255	1.553 (0.701 to 3.442)	0.278	37	0.161	1.219 (0.227 to 6.551)	0.829	0.015	0.702	7.59	0.108	0	NA	NA	0.29	NA
Vitamin E	Leukemia, lymphoid	Combined UK Biobank and FinnGen cohort	5006	2071	706489	3	1.7501	0.066	0.202	0.611	3.549 (0.326 to 38.7)	0.299	1.764 (0.207 to 15)	0.603	63	0.065	0 (0 to 16.844)	0.372	0.362	0.334	1.37	0.241	NA	NA	NA	NA	NA
Calcium	Leukemia, myeloid	Combined UK Biobank and FinnGen cohort	60928	1141	705559	7	1.9058	0.061	0.153	0.459	0.496 (0.098 to 2.513)	0.397	0.784 (0.161 to 3.812)	0.763	33	0.175	2.244 (0.125 to 40.224)	0.607	-0.051	0.278	6.92	0.227	0	NA	NA	0.282	NA
Copper	Leukemia, myeloid	Combined UK Biobank and FinnGen cohort	2603	1141	705559	2	1.3871	0.112	0.584	>90%	0.838 (0.633 to 1.109)	0.216	NA	NA	0	0.846	NA	NA	NA	NA	NA	NA	NA	NA	NA	NA	NA
Iron	Leukemia, myeloid	Combined UK Biobank and FinnGen cohort	48972	1141	705559	2	1.5603	0.079	0.323	0.851	1.018 (0.71 to 1.458)	0.924	NA	NA	0	0.383	NA	NA	NA	NA	NA	NA	NA	NA	NA	NA	NA
Magnesium	Leukemia, myeloid	Combined UK Biobank and FinnGen cohort	23829	1141	705559	6	1.6896	0.069	0.23	0.684	1.37 (0.674 to 2.782)	0.384	0.944 (0.454 to 1.964)	0.877	56	0.047	5.603 (0.796 to 39.437)	0.159	-0.115	0.209	7.21	0.125	0	NA	NA	0.093	NA
Phosphorus	Leukemia, myeloid	Combined UK Biobank and FinnGen cohort	21708	1141	705559	4	1.9373	0.06	0.146	0.434	0.669 (0.359 to 1.245)	0.205	0.766 (0.354 to 1.659)	0.499	0	0.581	0.109 (0.005 to 2.307)	0.291	0.162	0.356	0.55	0.761	0	NA	NA	0.613	NA
Selenium	Leukemia, myeloid	Combined UK Biobank and FinnGen cohort	9639	1141	705559	2	1.5707	0.078	0.313	0.838	0.947 (0.445 to 2.015)	0.887	NA	NA	68	0.076	NA	NA	NA	NA	NA	NA	NA	NA	NA	NA	NA
Zinc	Leukemia, myeloid	Combined UK Biobank and FinnGen cohort	2603	1141	705559	2	1.3875	0.112	0.583	>90%	0.885 (0.664 to 1.178)	0.402	NA	NA	0	0.678	NA	NA	NA	NA	NA	NA	NA	NA	NA	NA	NA
Vitamin A1 (retinol)	Leukemia, myeloid	Combined UK Biobank and FinnGen cohort	5006	1141	705559	2	1.5572	0.079	0.326	0.855	2.229 (0.291 to 17.105)	0.441	NA	NA	0	0.317	NA	NA	NA	NA	NA	NA	NA	NA	NA	NA	NA
Vitamin B6	Leukemia, myeloid	Combined UK Biobank and FinnGen cohort	4763	1141	705559	1	1.8232	0.063	0.175	0.533	0.512 (0.254 to 1.034)	0.062	NA	NA	NA	NA	NA	NA	NA	NA	NA	NA	NA	NA	NA	NA	NA
Vitamin B9 (folate)	Leukemia, myeloid	Combined UK Biobank and FinnGen cohort	28913	1141	705559	2	2.106	0.057	0.118	0.33	0.603 (0.264 to 1.379)	0.231	NA	NA	0	0.998	NA	NA	NA	NA	NA	NA	NA	NA	NA	NA	NA
Vitamin B12	Leukemia, myeloid	Combined UK Biobank and FinnGen cohort	37283	1141	705559	7	1.4136	0.104	0.529	>90%	1.319 (0.797 to 2.182)	0.282	1.201 (0.817 to 1.767)	0.352	67	0.006	0.57 (0.191 to 1.704)	0.361	0.136	0.161	11.77	0.038	1	1.2 (0.803 to 1.793)	0.414	0.021	0.343
Vitamin C	Leukemia, myeloid	Combined UK Biobank and FinnGen cohort	52018	1141	705559	9	1.645	0.072	0.256	0.741	1.197 (0.681 to 2.104)	0.531	1.366 (0.715 to 2.609)	0.345	26	0.216	1.711 (0.693 to 4.225)	0.282	-0.032	0.354	9.43	0.223	0	NA	NA	0.272	NA
Vitamin D (25-hydroxyvitamin D)	Leukemia, myeloid	Combined UK Biobank and FinnGen cohort	79366	1141	705559	6	1.4987	0.087	0.392	>90%	1.061 (0.333 to 3.38)	0.92	1.159 (0.428 to 3.138)	0.771	41	0.131	1.142 (0.111 to 11.764)	0.917	-0.004	0.945	8.47	0.076	0	NA	NA	0.325	NA
Vitamin E	Leukemia, myeloid	Combined UK Biobank and FinnGen cohort	5006	1141	705559	3	2.0093	0.059	0.133	0.384	0.288 (0.042 to 1.95)	0.202	0.401 (0.029 to 5.578)	0.497	0	0.394	0 (0 to 31.901)	0.379	0.312	0.414	0.14	0.713	NA	NA	NA	NA	NA
Calcium	Liver cancer	Combined UK Biobank and FinnGen cohort	60928	992	653947	7	1.9713	0.06	0.139	0.409	1.282 (0.309 to 5.319)	0.732	1.033 (0.198 to 5.387)	0.969	0	0.631	0.746 (0.054 to 10.345)	0.836	0.018	0.651	4.11	0.534	0	NA	NA	0.718	NA
Copper	Liver cancer	Combined UK Biobank and FinnGen cohort	2603	992	653947	2	1.4151	0.104	0.526	>90%	1.215 (0.831 to 1.777)	0.315	NA	NA	37	0.208	NA	NA	NA	NA	NA	NA	NA	NA	NA	NA	NA
Iron	Liver cancer	Combined UK Biobank and FinnGen cohort	48972	992	653947	2	1.6009	0.075	0.288	0.799	1.395 (0.659 to 2.952)	0.384	NA	NA	73	0.055	NA	NA	NA	NA	NA	NA	NA	NA	NA	NA	NA
Magnesium	Liver cancer	Combined UK Biobank and FinnGen cohort	23829	992	653947	6	1.7395	0.067	0.206	0.623	0.771 (0.388 to 1.53)	0.456	1.091 (0.573 to 2.078)	0.791	45	0.107	4.696 (0.978 to 22.558)	0.126	-0.147	0.075	3.36	0.5	0	NA	NA	0.183	NA
Phosphorus	Liver cancer	Combined UK Biobank and FinnGen cohort	21708	992	653947	4	2.0052	0.059	0.133	0.387	0.756 (0.387 to 1.478)	0.414	0.974 (0.428 to 2.219)	0.95	0	0.533	2.18 (0.082 to 57.91)	0.687	-0.095	0.585	1.78	0.411	0	NA	NA	0.537	NA
Selenium	Liver cancer	Combined UK Biobank and FinnGen cohort	9639	992	653947	2	1.612	0.074	0.279	0.784	1.955 (1.232 to 3.102)	0.004	NA	NA	0	0.395	NA	NA	NA	NA	NA	NA	NA	NA	NA	NA	NA
Zinc	Liver cancer	Combined UK Biobank and FinnGen cohort	2603	992	653947	2	1.4156	0.104	0.525	>90%	1.107 (0.764 to 1.603)	0.592	NA	NA	31	0.229	NA	NA	NA	NA	NA	NA	NA	NA	NA	NA	NA
Vitamin A1 (retinol)	Liver cancer	Combined UK Biobank and FinnGen cohort	5006	992	653947	2	1.5975	0.076	0.291	0.803	0.101 (0.011 to 0.912)	0.041	NA	NA	0	0.485	NA	NA	NA	NA	NA	NA	NA	NA	NA	NA	NA
Vitamin B6	Liver cancer	Combined UK Biobank and FinnGen cohort	4763	992	653947	1	1.8828	0.062	0.159	0.478	0.872 (0.399 to 1.908)	0.733	NA	NA	NA	NA	NA	NA	NA	NA	NA	NA	NA	NA	NA	NA	NA
Vitamin B9 (folate)	Liver cancer	Combined UK Biobank and FinnGen cohort	28913	992	653947	2	2.1861	0.056	0.109	0.294	1.79 (0.733 to 4.373)	0.201	NA	NA	0	0.464	NA	NA	NA	NA	NA	NA	NA	NA	NA	NA	NA
Vitamin B12	Liver cancer	Combined UK Biobank and FinnGen cohort	37283	992	653947	7	1.4435	0.097	0.474	>90%	1.095 (0.762 to 1.574)	0.625	1.22 (0.815 to 1.825)	0.334	27	0.226	0.5 (0.232 to 1.077)	0.137	0.127	0.08	3.37	0.643	0	NA	NA	0.251	NA
Vitamin C	Liver cancer	Combined UK Biobank and FinnGen cohort	52018	992	653947	9	1.6917	0.069	0.229	0.681	0.546 (0.322 to 0.925)	0.025	0.54 (0.274 to 1.061)	0.074	0	0.752	0.498 (0.213 to 1.163)	0.151	0.008	0.794	4.98	0.663	0	NA	NA	0.822	NA
Vitamin D (25-hydroxyvitamin D)	Liver cancer	Combined UK Biobank and FinnGen cohort	79366	992	653947	6	1.5348	0.082	0.349	0.882	0.561 (0.211 to 1.495)	0.248	0.565 (0.193 to 1.65)	0.297	3	0.394	2.364 (0.414 to 13.491)	0.388	-0.074	0.124	1.41	0.842	0	NA	NA	0.392	NA
Vitamin E	Liver cancer	Combined UK Biobank and FinnGen cohort	5006	992	653947	3	2.0823	0.058	0.121	0.342	1.379 (0.112 to 16.919)	0.802	0.485 (0.018 to 12.744)	0.665	32	0.228	0 (0 to 393053.474)	0.598	0.268	0.583	1.86	0.173	NA	NA	NA	NA	NA
Calcium	Lung cancer	Combined UK Biobank and FinnGen cohort	60928	7943	701306	7	1.3458	0.128	0.681	>90%	0.93 (0.435 to 1.988)	0.851	1.247 (0.654 to 2.379)	0.502	52	0.054	2.001 (0.535 to 7.475)	0.35	-0.026	0.234	9.06	0.107	0	NA	NA	0.163	NA
Copper	Lung cancer	Combined UK Biobank and FinnGen cohort	2603	7943	701306	2	1.1476	0.476	>90%	>90%	1.092 (0.977 to 1.221)	0.123	NA	NA	0	0.722	NA	NA	NA	NA	NA	NA	NA	NA	NA	NA	NA
Iron	Lung cancer	Combined UK Biobank and FinnGen cohort	48972	7943	701306	2	1.2137	0.259	>90%	>90%	0.927 (0.801 to 1.072)	0.306	NA	NA	0	0.635	NA	NA	NA	NA	NA	NA	NA	NA	NA	NA	NA
Magnesium	Lung cancer	Combined UK Biobank and FinnGen cohort	23829	7943	701306	6	1.2631	0.187	0.891	>90%	1.335 (1.097 to 1.624)	0.004	1.365 (1.078 to 1.729)	0.01	7	0.369	1.693 (0.902 to 3.175)	0.176	-0.019	0.477	4.68	0.322	0	NA	NA	0.459	NA
Phosphorus	Lung cancer	Combined UK Biobank and FinnGen cohort	21708	7943	701306	4	1.3579	0.123	0.652	>90%	0.891 (0.696 to 1.141)	0.361	0.894 (0.664 to 1.203)	0.459	0	0.872	0.757 (0.227 to 2.525)	0.695	0.015	0.812	0.63	0.73	0	NA	NA	0.88	NA
Selenium	Lung cancer	Combined UK Biobank and FinnGen cohort	9639	7943	701306	2	1.2177	0.252	>90%	>90%	1.002 (0.843 to 1.191)	0.986	NA	NA	0	0.374	NA	NA	NA	NA	NA	NA	NA	NA	NA	NA	NA
Zinc	Lung cancer	Combined UK Biobank and FinnGen cohort	2603	7943	701306	2	1.1478	0.475	>90%	>90%	0.933 (0.789 to 1.103)	0.418	NA	NA	54	0.142	NA	NA	NA	NA	NA	NA	NA	NA	NA	NA	NA
Vitamin A1 (retinol)	Lung cancer	Combined UK Biobank and FinnGen cohort	5006	7943	701306	2	1.2125	0.262	>90%	>90%	0.65 (0.261 to 1.615)	0.353	NA	NA	20	0.264	NA	NA	NA	NA	NA	NA	NA	NA	NA	NA	NA
Vitamin B6	Lung cancer	Combined UK Biobank and FinnGen cohort	4763	7943	701306	1	1.3142	0.145	0.763	>90%	0.854 (0.639 to 1.141)	0.286	NA	NA	NA	NA	NA	NA	NA	NA	NA	NA	NA	NA	NA	NA	NA
Vitamin B9 (folate)	Lung cancer	Combined UK Biobank and FinnGen cohort	28913	7943	701306	2	1.4225	0.102	0.512	>90%	0.953 (0.684 to 1.328)	0.775	NA	NA	0	0.877	NA	NA	NA	NA	NA	NA	NA	NA	NA	NA	NA
Vitamin B12	Lung cancer	Combined UK Biobank and FinnGen cohort	37283	7943	701306	7	1.1577	0.428	>90%	>90%	1.048 (0.934 to 1.176)	0.422	0.991 (0.859 to 1.144)	0.903	0	0.462	0.806 (0.606 to 1.071)	0.197	0.043	0.104	1.74	0.884	0	NA	NA	0.515	NA
Vitamin C	Lung cancer	Combined UK Biobank and FinnGen cohort	52018	7943	701306	9	1.2461	0.207	>90%	>90%	0.842 (0.691 to 1.026)	0.088	0.815 (0.633 to 1.049)	0.112	0	0.734	0.826 (0.6 to 1.135)	0.277	0.002	0.881	5.2	0.636	0	NA	NA	0.773	NA
Vitamin D (25-hydroxyvitamin D)	Lung cancer	Combined UK Biobank and FinnGen cohort	79366	7943	701306	6	1.1902	0.314	>90%	>90%	1.227 (0.791 to 1.903)	0.361	1.4 (0.953 to 2.057)	0.086	34	0.181	1.968 (0.982 to 3.945)	0.129	-0.024	0.186	4.63	0.327	0	NA	NA	0.321	NA
Vitamin E	Lung cancer	Combined UK Biobank and FinnGen cohort	5006	7943	701306	3	1.3854	0.113	0.588	>90%	0.797 (0.371 to 1.712)	0.561	0.846 (0.296 to 2.419)	0.756	0	0.957	1.229 (0.005 to 325.656)	0.954	-0.015	0.903	0.06	0.799	NA	NA	NA	NA	NA
Calcium	Melanoma	Combined UK Biobank and FinnGen cohort	60928	5684	687892	7	1.4079	0.106	0.54	>90%	0.978 (0.451 to 2.124)	0.956	0.756 (0.357 to 1.6)	0.465	39	0.135	0.265 (0.086 to 0.815)	0.068	0.044	0.042	2.43	0.786	0	NA	NA	0.213	NA
Copper	Melanoma	Combined UK Biobank and FinnGen cohort	2603	5684	687892	2	1.1742	0.363	>90%	>90%	0.977 (0.86 to 1.111)	0.726	NA	NA	0	0.361	NA	NA	NA	NA	NA	NA	NA	NA	NA	NA	NA
Iron	Melanoma	Combined UK Biobank and FinnGen cohort	48972	5684	687892	2	1.2522	0.199	>90%	>90%	0.935 (0.794 to 1.1)	0.415	NA	NA	0	0.917	NA	NA	NA	NA	NA	NA	NA	NA	NA	NA	NA
Magnesium	Melanoma	Combined UK Biobank and FinnGen cohort	23829	5684	687892	6	1.3104	0.148	0.773	>90%	1.065 (0.858 to 1.323)	0.567	1.044 (0.801 to 1.36)	0.751	0	0.677	0.928 (0.477 to 1.805)	0.836	0.011	0.689	2.96	0.564	0	NA	NA	0.675	NA
Phosphorus	Melanoma	Combined UK Biobank and FinnGen cohort	21708	5684	687892	4	1.4222	0.102	0.513	>90%	0.903 (0.679 to 1.2)	0.482	0.876 (0.632 to 1.215)	0.429	0	0.891	0.989 (0.243 to 4.024)	0.989	-0.008	0.909	0.61	0.738	0	NA	NA	0.872	NA
Selenium	Melanoma	Combined UK Biobank and FinnGen cohort	9639	5684	687892	2	1.2569	0.194	>90%	>90%	0.906 (0.746 to 1.1)	0.318	NA	NA	0	0.565	NA	NA	NA	NA	NA	NA	NA	NA	NA	NA	NA
Zinc	Melanoma	Combined UK Biobank and FinnGen cohort	2603	5684	687892	2	1.1744	0.363	>90%	>90%	0.955 (0.754 to 1.21)	0.703	NA	NA	69	0.072	NA	NA	NA	NA	NA	NA	NA	NA	NA	NA	NA
Vitamin A1 (retinol)	Melanoma	Combined UK Biobank and FinnGen cohort	5006	5684	687892	2	1.2508	0.201	>90%	>90%	0.982 (0.387 to 2.49)	0.969	NA	NA	0	0.883	NA	NA	NA	NA	NA	NA	NA	NA	NA	NA	NA
Vitamin B6	Melanoma	Combined UK Biobank and FinnGen cohort	4763	5684	687892	1	1.3707	0.118	0.621	>90%	0.973 (0.698 to 1.355)	0.869	NA	NA	NA	NA	NA	NA	NA	NA	NA	NA	NA	NA	NA	NA	NA
Vitamin B9 (folate)	Melanoma	Combined UK Biobank and FinnGen cohort	28913	5684	687892	2	1.4984	0.087	0.393	>90%	0.763 (0.522 to 1.114)	0.161	NA	NA	0	0.451	NA	NA	NA	NA	NA	NA	NA	NA	NA	NA	NA
Vitamin B12	Melanoma	Combined UK Biobank and FinnGen cohort	37283	5684	687892	7	1.1861	0.325	>90%	>90%	1.03 (0.902 to 1.177)	0.66	1.03 (0.877 to 1.209)	0.717	0	0.635	1.048 (0.757 to 1.452)	0.787	-0.003	0.912	4.3	0.508	0	NA	NA	0.647	NA
Vitamin C	Melanoma	Combined UK Biobank and FinnGen cohort	52018	5684	687892	9	1.2904	0.162	0.825	>90%	0.992 (0.715 to 1.376)	0.961	1.08 (0.809 to 1.441)	0.601	55	0.023	1.062 (0.611 to 1.846)	0.838	-0.006	0.766	17.57	0.014	0	NA	NA	0.078	NA
Vitamin D (25-hydroxyvitamin D)	Melanoma	Combined UK Biobank and FinnGen cohort	79366	5684	687892	6	1.2244	0.239	>90%	>90%	0.913 (0.458 to 1.82)	0.797	0.796 (0.503 to 1.259)	0.329	65	0.013	0.472 (0.15 to 1.481)	0.267	0.034	0.245	9.83	0.043	0	NA	NA	0.121	NA
Vitamin E	Melanoma	Combined UK Biobank and FinnGen cohort	5006	5684	687892	3	1.4547	0.095	0.456	>90%	0.863 (0.305 to 2.442)	0.781	1.293 (0.221 to 7.55)	0.775	30	0.242	11.304 (0.001 to 157739.918)	0.706	-0.086	0.688	2.21	0.137	NA	NA	NA	NA	NA
Calcium	Multiple myeloma	Combined UK Biobank and FinnGen cohort	60928	1801	706219	7	1.7216	0.067	0.214	0.644	1.542 (0.531 to 4.479)	0.426	1.485 (0.427 to 5.162)	0.534	0	0.987	1.36 (0.189 to 9.784)	0.773	0.004	0.888	0.95	0.966	0	NA	NA	0.994	NA
Copper	Multiple myeloma	Combined UK Biobank and FinnGen cohort	2603	1801	706219	2	1.3083	0.149	0.778	>90%	1.043 (0.789 to 1.378)	0.768	NA	NA	34	0.217	NA	NA	NA	NA	NA	NA	NA	NA	NA	NA	NA
Iron	Multiple myeloma	Combined UK Biobank and FinnGen cohort	48972	1801	706219	2	1.4463	0.096	0.47	>90%	0.931 (0.695 to 1.248)	0.633	NA	NA	0	0.741	NA	NA	NA	NA	NA	NA	NA	NA	NA	NA	NA
Magnesium	Multiple myeloma	Combined UK Biobank and FinnGen cohort	23829	1801	706219	6	1.5493	0.08	0.334	0.864	1.204 (0.782 to 1.853)	0.399	1.122 (0.7 to 1.799)	0.632	22	0.271	0.535 (0.157 to 1.82)	0.373	0.066	0.242	4.33	0.363	0	NA	NA	0.393	NA
Phosphorus	Multiple myeloma	Combined UK Biobank and FinnGen cohort	21708	1801	706219	4	1.7467	0.066	0.203	0.615	1.182 (0.673 to 2.075)	0.561	1.143 (0.606 to 2.156)	0.681	21	0.286	1.374 (0.048 to 39.637)	0.87	-0.013	0.937	3.77	0.152	0	NA	NA	0.386	NA
Selenium	Multiple myeloma	Combined UK Biobank and FinnGen cohort	9639	1801	706219	2	1.4546	0.095	0.456	>90%	0.73 (0.506 to 1.053)	0.093	NA	NA	11	0.29	NA	NA	NA	NA	NA	NA	NA	NA	NA	NA	NA
Zinc	Multiple myeloma	Combined UK Biobank and FinnGen cohort	2603	1801	706219	2	1.3087	0.148	0.777	>90%	0.862 (0.484 to 1.535)	0.614	NA	NA	84	0.012	NA	NA	NA	NA	NA	NA	NA	NA	NA	NA	NA
Vitamin A1 (retinol)	Multiple myeloma	Combined UK Biobank and FinnGen cohort	5006	1801	706219	2	1.4438	0.097	0.474	>90%	0.426 (0.078 to 2.317)	0.323	NA	NA	6	0.303	NA	NA	NA	NA	NA	NA	NA	NA	NA	NA	NA
Vitamin B6	Multiple myeloma	Combined UK Biobank and FinnGen cohort	4763	1801	706219	1	1.6558	0.071	0.25	0.727	0.697 (0.388 to 1.251)	0.226	NA	NA	NA	NA	NA	NA	NA	NA	NA	NA	NA	NA	NA	NA	NA
Vitamin B9 (folate)	Multiple myeloma	Combined UK Biobank and FinnGen cohort	28913	1801	706219	2	1.8812	0.062	0.159	0.479	1.255 (0.644 to 2.448)	0.504	NA	NA	0	0.824	NA	NA	NA	NA	NA	NA	NA	NA	NA	NA	NA
Vitamin B12	Multiple myeloma	Combined UK Biobank and FinnGen cohort	37283	1801	706219	7	1.3294	0.136	0.723	>90%	1.099 (0.871 to 1.387)	0.427	1.043 (0.778 to 1.399)	0.777	0	0.646	1.081 (0.609 to 1.92)	0.8	0.003	0.955	4.23	0.517	0	NA	NA	0.645	NA
Vitamin C	Multiple myeloma	Combined UK Biobank and FinnGen cohort	52018	1801	706219	9	1.5138	0.085	0.373	>90%	0.954 (0.641 to 1.42)	0.815	0.92 (0.561 to 1.51)	0.742	0	0.928	0.807 (0.425 to 1.532)	0.533	0.015	0.536	2.68	0.913	0	NA	NA	0.94	NA
Vitamin D (25-hydroxyvitamin D)	Multiple myeloma	Combined UK Biobank and FinnGen cohort	79366	1801	706219	6	1.3972	0.109	0.562	>90%	0.985 (0.364 to 2.666)	0.976	1.075 (0.481 to 2.403)	0.859	48	0.088	1.967 (0.311 to 12.433)	0.512	-0.035	0.428	8.02	0.091	0	NA	NA	0.278	NA
Vitamin E	Multiple myeloma	Combined UK Biobank and FinnGen cohort	5006	1801	706219	3	1.804	0.064	0.182	0.552	1.116 (0.238 to 5.235)	0.889	1.001 (0.132 to 7.593)	>0.999	0	0.454	0.002 (0 to 170.014)	0.479	0.21	0.47	0.37	0.541	NA	NA	NA	NA	NA
Calcium	Oesophageal cancer	Combined UK Biobank and FinnGen cohort	60928	1286	681795	7	1.8534	0.062	0.166	0.504	2.025 (0.352 to 11.643)	0.429	1.082 (0.263 to 4.443)	0.913	49	0.068	0.722 (0.025 to 21.034)	0.857	0.035	0.508	10.66	0.058	0	NA	NA	0.189	NA
Copper	Oesophageal cancer	Combined UK Biobank and FinnGen cohort	2603	1286	681795	2	1.3647	0.12	0.635	>90%	1.064 (0.614 to 1.843)	0.824	NA	NA	77	0.038	NA	NA	NA	NA	NA	NA	NA	NA	NA	NA	NA
Iron	Oesophageal cancer	Combined UK Biobank and FinnGen cohort	48972	1286	681795	2	1.5279	0.083	0.357	0.89	0.803 (0.475 to 1.358)	0.413	NA	NA	60	0.113	NA	NA	NA	NA	NA	NA	NA	NA	NA	NA	NA
Magnesium	Oesophageal cancer	Combined UK Biobank and FinnGen cohort	23829	1286	681795	6	1.6497	0.072	0.253	0.735	1.179 (0.754 to 1.842)	0.471	1.375 (0.792 to 2.388)	0.258	0	0.415	3.893 (0.991 to 15.298)	0.123	-0.098	0.144	1.73	0.786	0	NA	NA	0.421	NA
Phosphorus	Oesophageal cancer	Combined UK Biobank and FinnGen cohort	21708	1286	681795	4	1.8831	0.062	0.159	0.478	1.087 (0.463 to 2.553)	0.848	1.107 (0.507 to 2.418)	0.798	53	0.095	0.042 (0.002 to 0.76)	0.165	0.289	0.154	1.31	0.519	0	NA	NA	0.203	NA
Selenium	Oesophageal cancer	Combined UK Biobank and FinnGen cohort	9639	1286	681795	2	1.5377	0.082	0.346	0.878	0.706 (0.475 to 1.05)	0.086	NA	NA	0	0.731	NA	NA	NA	NA	NA	NA	NA	NA	NA	NA	NA
Zinc	Oesophageal cancer	Combined UK Biobank and FinnGen cohort	2603	1286	681795	2	1.3651	0.12	0.634	>90%	1.018 (0.776 to 1.335)	0.898	NA	NA	0	0.85	NA	NA	NA	NA	NA	NA	NA	NA	NA	NA	NA
Vitamin A1 (retinol)	Oesophageal cancer	Combined UK Biobank and FinnGen cohort	5006	1286	681795	2	1.5249	0.083	0.36	0.893	1.115 (0.024 to 50.921)	0.955	NA	NA	75	0.046	NA	NA	NA	NA	NA	NA	NA	NA	NA	NA	NA
Vitamin B6	Oesophageal cancer	Combined UK Biobank and FinnGen cohort	4763	1286	681795	1	1.7756	0.065	0.192	0.582	2.499 (1.264 to 4.941)	0.008	NA	NA	NA	NA	NA	NA	NA	NA	NA	NA	NA	NA	NA	NA	NA
Vitamin B9 (folate)	Oesophageal cancer	Combined UK Biobank and FinnGen cohort	28913	1286	681795	2	2.0421	0.058	0.127	0.365	1.274 (0.375 to 4.33)	0.698	NA	NA	60	0.115	NA	NA	NA	NA	NA	NA	NA	NA	NA	NA	NA
Vitamin B12	Oesophageal cancer	Combined UK Biobank and FinnGen cohort	37283	1286	681795	7	1.3896	0.111	0.578	>90%	1.239 (0.89 to 1.724)	0.204	1.058 (0.731 to 1.531)	0.764	31	0.19	1.67 (0.722 to 3.862)	0.285	-0.048	0.479	7.81	0.167	0	NA	NA	0.18	NA
Vitamin C	Oesophageal cancer	Combined UK Biobank and FinnGen cohort	52018	1286	681795	9	1.6077	0.075	0.283	0.79	1.151 (0.719 to 1.844)	0.557	1.28 (0.727 to 2.256)	0.392	10	0.35	1.21 (0.545 to 2.686)	0.654	-0.005	0.881	8.88	0.261	0	NA	NA	0.403	NA
Vitamin D (25-hydroxyvitamin D)	Oesophageal cancer	Combined UK Biobank and FinnGen cohort	79366	1286	681795	6	1.4698	0.092	0.432	>90%	0.608 (0.207 to 1.791)	0.367	0.653 (0.265 to 1.61)	0.355	41	0.135	1.332 (0.189 to 9.418)	0.788	-0.041	0.397	6.87	0.143	0	NA	NA	0.357	NA
Vitamin E	Oesophageal cancer	Combined UK Biobank and FinnGen cohort	5006	1286	681795	3	1.9509	0.06	0.143	0.424	3.702 (0.614 to 22.33)	0.153	4.806 (0.272 to 84.975)	0.284	0	0.588	12.205 (0 to 8349832.846)	0.777	-0.04	0.889	1.03	0.31	NA	NA	NA	NA	NA
Calcium	Ovarian cancer	Combined UK Biobank and FinnGen cohort	60928	3128	560012	7	1.5489	0.08	0.335	0.865	1.121 (0.501 to 2.51)	0.781	1.467 (0.571 to 3.766)	0.426	0	0.657	2.972 (0.67 to 13.178)	0.211	-0.033	0.188	1.82	0.874	0	NA	NA	0.469	NA
Copper	Ovarian cancer	Combined UK Biobank and FinnGen cohort	2603	3128	560012	2	1.2344	0.223	>90%	>90%	1.213 (0.995 to 1.478)	0.055	NA	NA	26	0.247	NA	NA	NA	NA	NA	NA	NA	NA	NA	NA	NA
Iron	Ovarian cancer	Combined UK Biobank and FinnGen cohort	48972	3128	560012	2	1.3394	0.131	0.697	>90%	1.06 (0.86 to 1.307)	0.585	NA	NA	0	0.975	NA	NA	NA	NA	NA	NA	NA	NA	NA	NA	NA
Magnesium	Ovarian cancer	Combined UK Biobank and FinnGen cohort	23829	3128	560012	6	1.4178	0.103	0.521	>90%	1.138 (0.854 to 1.516)	0.377	1.038 (0.738 to 1.459)	0.83	0	0.958	1.281 (0.532 to 3.087)	0.61	-0.01	0.794	0.97	0.914	0	NA	NA	0.934	NA
Phosphorus	Ovarian cancer	Combined UK Biobank and FinnGen cohort	21708	3128	560012	4	1.5681	0.078	0.316	0.841	1.578 (1.064 to 2.34)	0.023	1.729 (1.056 to 2.829)	0.029	8	0.355	0.653 (0.083 to 5.111)	0.724	0.078	0.481	2.37	0.305	0	NA	NA	0.466	NA
Selenium	Ovarian cancer	Combined UK Biobank and FinnGen cohort	9639	3128	560012	2	1.3457	0.128	0.681	>90%	0.951 (0.739 to 1.225)	0.698	NA	NA	0	0.942	NA	NA	NA	NA	NA	NA	NA	NA	NA	NA	NA
Zinc	Ovarian cancer	Combined UK Biobank and FinnGen cohort	2603	3128	560012	2	1.2347	0.223	>90%	>90%	1.005 (0.844 to 1.198)	0.955	NA	NA	0	0.712	NA	NA	NA	NA	NA	NA	NA	NA	NA	NA	NA
Vitamin A1 (retinol)	Ovarian cancer	Combined UK Biobank and FinnGen cohort	5006	3128	560012	2	1.3375	0.132	0.702	>90%	0.9 (0.263 to 3.074)	0.866	NA	NA	0	0.522	NA	NA	NA	NA	NA	NA	NA	NA	NA	NA	NA
Vitamin B6	Ovarian cancer	Combined UK Biobank and FinnGen cohort	4763	3128	560012	1	1.4988	0.087	0.392	>90%	1.403 (0.906 to 2.171)	0.129	NA	NA	NA	NA	NA	NA	NA	NA	NA	NA	NA	NA	NA	NA	NA
Vitamin B9 (folate)	Ovarian cancer	Combined UK Biobank and FinnGen cohort	28913	3128	560012	2	1.6705	0.07	0.241	0.708	0.62 (0.263 to 1.463)	0.275	NA	NA	66	0.085	NA	NA	NA	NA	NA	NA	NA	NA	NA	NA	NA
Vitamin B12	Ovarian cancer	Combined UK Biobank and FinnGen cohort	37283	3128	560012	7	1.2504	0.201	>90%	>90%	0.976 (0.818 to 1.164)	0.784	1.005 (0.803 to 1.257)	0.967	0	0.435	0.961 (0.602 to 1.535)	0.874	0.002	0.948	5.89	0.317	0	NA	NA	0.489	NA
Vitamin C	Ovarian cancer	Combined UK Biobank and FinnGen cohort	52018	3128	560012	9	1.3908	0.111	0.576	>90%	0.832 (0.628 to 1.101)	0.199	0.86 (0.611 to 1.21)	0.388	0	0.772	0.95 (0.61 to 1.478)	0.826	-0.013	0.472	4.28	0.746	0	NA	NA	0.786	NA
Vitamin D (25-hydroxyvitamin D)	Ovarian cancer	Combined UK Biobank and FinnGen cohort	79366	3128	560012	6	1.302	0.153	0.795	>90%	0.62 (0.364 to 1.057)	0.079	0.602 (0.344 to 1.054)	0.076	0	0.87	0.64 (0.247 to 1.658)	0.41	-0.002	0.941	1.84	0.765	0	NA	NA	0.907	NA
Vitamin E	Ovarian cancer	Combined UK Biobank and FinnGen cohort	5006	3128	560012	3	1.6117	0.074	0.28	0.785	0.482 (0.152 to 1.53)	0.215	0.308 (0.071 to 1.328)	0.114	0	0.485	0.015 (0 to 75.69)	0.51	0.117	0.567	0.79	0.373	NA	NA	NA	NA	NA
Calcium	Pancreatic cancer	Combined UK Biobank and FinnGen cohort	60928	2005	682514	7	1.6841	0.069	0.233	0.691	0.695 (0.239 to 2.02)	0.504	0.821 (0.245 to 2.748)	0.749	11	0.348	1.062 (0.128 to 8.802)	0.958	-0.014	0.66	6.43	0.267	0	NA	NA	0.5	NA
Copper	Pancreatic cancer	Combined UK Biobank and FinnGen cohort	2603	2005	682514	2	1.2923	0.16	0.82	>90%	1.136 (0.917 to 1.406)	0.244	NA	NA	0	0.371	NA	NA	NA	NA	NA	NA	NA	NA	NA	NA	NA
Iron	Pancreatic cancer	Combined UK Biobank and FinnGen cohort	48972	2005	682514	2	1.4231	0.102	0.511	>90%	1.078 (0.815 to 1.425)	0.598	NA	NA	0	0.531	NA	NA	NA	NA	NA	NA	NA	NA	NA	NA	NA
Magnesium	Pancreatic cancer	Combined UK Biobank and FinnGen cohort	23829	2005	682514	6	1.5208	0.084	0.365	0.898	0.724 (0.504 to 1.039)	0.079	0.695 (0.444 to 1.087)	0.111	0	0.942	0.451 (0.148 to 1.373)	0.234	0.039	0.428	0.45	0.978	0	NA	NA	0.908	NA
Phosphorus	Pancreatic cancer	Combined UK Biobank and FinnGen cohort	21708	2005	682514	4	1.708	0.068	0.221	0.661	1.018 (0.633 to 1.636)	0.942	0.943 (0.532 to 1.674)	0.842	0	0.618	4.228 (0.416 to 42.957)	0.347	-0.128	0.344	0.27	0.873	0	NA	NA	0.655	NA
Selenium	Pancreatic cancer	Combined UK Biobank and FinnGen cohort	9639	2005	682514	2	1.4309	0.1	0.496	>90%	0.981 (0.706 to 1.365)	0.91	NA	NA	0	0.894	NA	NA	NA	NA	NA	NA	NA	NA	NA	NA	NA
Zinc	Pancreatic cancer	Combined UK Biobank and FinnGen cohort	2603	2005	682514	2	1.2926	0.16	0.819	>90%	1.143 (0.918 to 1.422)	0.231	NA	NA	0	0.651	NA	NA	NA	NA	NA	NA	NA	NA	NA	NA	NA
Vitamin A1 (retinol)	Pancreatic cancer	Combined UK Biobank and FinnGen cohort	5006	2005	682514	2	1.4207	0.102	0.515	>90%	0.18 (0.027 to 1.204)	0.077	NA	NA	33	0.223	NA	NA	NA	NA	NA	NA	NA	NA	NA	NA	NA
Vitamin B6	Pancreatic cancer	Combined UK Biobank and FinnGen cohort	4763	2005	682514	1	1.6217	0.074	0.272	0.772	0.985 (0.564 to 1.72)	0.958	NA	NA	NA	NA	NA	NA	NA	NA	NA	NA	NA	NA	NA	NA	NA
Vitamin B9 (folate)	Pancreatic cancer	Combined UK Biobank and FinnGen cohort	28913	2005	682514	2	1.8354	0.063	0.172	0.521	1.078 (0.572 to 2.032)	0.816	NA	NA	0	0.647	NA	NA	NA	NA	NA	NA	NA	NA	NA	NA	NA
Vitamin B12	Pancreatic cancer	Combined UK Biobank and FinnGen cohort	37283	2005	682514	7	1.3123	0.146	0.768	>90%	0.986 (0.781 to 1.244)	0.903	0.896 (0.672 to 1.194)	0.453	10	0.352	0.822 (0.449 to 1.507)	0.554	0.029	0.55	6.17	0.29	0	NA	NA	0.403	NA
Vitamin C	Pancreatic cancer	Combined UK Biobank and FinnGen cohort	52018	2005	682514	9	1.4871	0.089	0.408	>90%	0.886 (0.607 to 1.293)	0.53	1.002 (0.615 to 1.634)	0.993	0	0.603	0.875 (0.476 to 1.607)	0.679	0.001	0.959	6.39	0.495	0	NA	NA	0.66	NA
Vitamin D (25-hydroxyvitamin D)	Pancreatic cancer	Combined UK Biobank and FinnGen cohort	79366	2005	682514	6	1.3765	0.116	0.607	>90%	1.647 (0.832 to 3.26)	0.152	2.006 (0.956 to 4.21)	0.066	0	0.534	3.56 (1.033 to 12.269)	0.115	-0.04	0.217	1.96	0.742	0	NA	NA	0.522	NA
Vitamin E	Pancreatic cancer	Combined UK Biobank and FinnGen cohort	5006	2005	682514	3	1.7623	0.066	0.197	0.597	0.76 (0.075 to 7.714)	0.816	0.9 (0.088 to 9.255)	0.93	60	0.081	0 (0 to 0.371)	0.278	0.383	0.282	0.56	0.454	NA	NA	NA	NA	NA
Calcium	Prostate cancer	Combined UK Biobank and FinnGen cohort	60928	18008	300152	7	1.2378	0.22	>90%	>90%	0.99 (0.977 to 1.004)	0.15	0.99 (0.975 to 1.005)	0.2	0	0.832	0.989 (0.966 to 1.013)	0.411	0	0.913	2.8	0.731	0	NA	NA	0.904	NA
Copper	Prostate cancer	Combined UK Biobank and FinnGen cohort	2603	18008	300152	2	1.1009	0.793	>90%	>90%	0.999 (0.996 to 1.002)	0.595	NA	NA	0	0.687	NA	NA	NA	NA	NA	NA	NA	NA	NA	NA	NA
Iron	Prostate cancer	Combined UK Biobank and FinnGen cohort	48972	18008	300152	2	1.1464	0.483	>90%	>90%	1.003 (0.993 to 1.012)	0.552	NA	NA	88	0.003	NA	NA	NA	NA	NA	NA	NA	NA	NA	NA	NA
Magnesium	Prostate cancer	Combined UK Biobank and FinnGen cohort	23829	18008	300152	6	1.1805	0.344	>90%	>90%	0.998 (0.993 to 1.003)	0.37	0.996 (0.991 to 1.002)	0.205	0	0.62	0.988 (0.974 to 1.002)	0.16	0.001	0.205	1.24	0.871	0	NA	NA	0.649	NA
Phosphorus	Prostate cancer	Combined UK Biobank and FinnGen cohort	21708	18008	300152	4	1.2461	0.209	>90%	>90%	1.001 (0.995 to 1.007)	0.709	1 (0.993 to 1.008)	0.968	0	0.399	0.982 (0.951 to 1.013)	0.369	0.002	0.339	1.4	0.496	0	NA	NA	0.477	NA
Selenium	Prostate cancer	Combined UK Biobank and FinnGen cohort	9639	18008	300152	2	1.1492	0.469	>90%	>90%	0.999 (0.99 to 1.008)	0.803	NA	NA	78	0.033	NA	NA	NA	NA	NA	NA	NA	NA	NA	NA	NA
Zinc	Prostate cancer	Combined UK Biobank and FinnGen cohort	2603	18008	300152	2	1.1011	0.792	>90%	>90%	0.999 (0.996 to 1.002)	0.609	NA	NA	0	0.583	NA	NA	NA	NA	NA	NA	NA	NA	NA	NA	NA
Vitamin A1 (retinol)	Prostate cancer	Combined UK Biobank and FinnGen cohort	5006	18008	300152	2	1.1456	0.488	>90%	>90%	1.002 (0.979 to 1.025)	0.886	NA	NA	35	0.216	NA	NA	NA	NA	NA	NA	NA	NA	NA	NA	NA
Vitamin B6	Prostate cancer	Combined UK Biobank and FinnGen cohort	4763	18008	300152	1	1.2159	0.257	>90%	>90%	0.998 (0.991 to 1.005)	0.549	NA	NA	NA	NA	NA	NA	NA	NA	NA	NA	NA	NA	NA	NA	NA
Vitamin B9 (folate)	Prostate cancer	Combined UK Biobank and FinnGen cohort	28913	18008	300152	2	1.291	0.163	0.823	>90%	1.005 (0.996 to 1.013)	0.303	NA	NA	0	0.537	NA	NA	NA	NA	NA	NA	NA	NA	NA	NA	NA
Vitamin B12	Prostate cancer	Combined UK Biobank and FinnGen cohort	37283	18008	300152	7	1.1079	0.738	>90%	>90%	0.999 (0.996 to 1.002)	0.423	0.999 (0.995 to 1.002)	0.396	0	0.901	0.996 (0.989 to 1.003)	0.346	0	0.471	1.58	0.903	0	NA	NA	0.933	NA
Vitamin C	Prostate cancer	Combined UK Biobank and FinnGen cohort	52018	18008	300152	9	1.1688	0.385	>90%	>90%	0.999 (0.993 to 1.005)	0.695	1 (0.994 to 1.006)	0.928	47	0.059	1 (0.99 to 1.011)	0.974	0	0.74	14.76	0.039	0	NA	NA	0.121	NA
Vitamin D (25-hydroxyvitamin D)	Prostate cancer	Combined UK Biobank and FinnGen cohort	79366	18008	300152	6	1.1302	0.577	>90%	>90%	1.003 (0.994 to 1.012)	0.489	1.003 (0.993 to 1.013)	0.592	0	0.515	0.995 (0.979 to 1.011)	0.582	0	0.299	2.82	0.588	0	NA	NA	0.557	NA
Vitamin E	Prostate cancer	Combined UK Biobank and FinnGen cohort	5006	18008	300152	3	1.2653	0.187	0.886	>90%	0.978 (0.949 to 1.008)	0.153	0.988 (0.816 to 1.198)	0.904	60	0.082	1.087 (0.861 to 1.371)	0.61	-0.004	0.535	2.77	0.096	NA	NA	NA	NA	NA
Calcium	Stomach cancer	Combined UK Biobank and FinnGen cohort	60928	1861	682370	7	1.7099	0.068	0.22	0.658	1.157 (0.352 to 3.808)	0.81	1.099 (0.312 to 3.876)	0.883	22	0.261	1.03 (0.092 to 11.493)	0.982	0.004	0.915	7.68	0.175	0	NA	NA	0.415	NA
Copper	Stomach cancer	Combined UK Biobank and FinnGen cohort	2603	1861	682370	2	1.3033	0.152	0.791	>90%	1.212 (0.97 to 1.514)	0.09	NA	NA	0	0.693	NA	NA	NA	NA	NA	NA	NA	NA	NA	NA	NA
Iron	Stomach cancer	Combined UK Biobank and FinnGen cohort	48972	1861	682370	2	1.4391	0.098	0.482	>90%	0.98 (0.734 to 1.307)	0.888	NA	NA	0	0.362	NA	NA	NA	NA	NA	NA	NA	NA	NA	NA	NA
Magnesium	Stomach cancer	Combined UK Biobank and FinnGen cohort	23829	1861	682370	6	1.5404	0.081	0.343	0.875	1.477 (0.792 to 2.753)	0.22	1.185 (0.644 to 2.18)	0.585	64	0.017	6.258 (1.344 to 29.127)	0.08	-0.118	0.124	7.06	0.133	0	NA	NA	0.054	NA
Phosphorus	Stomach cancer	Combined UK Biobank and FinnGen cohort	21708	1861	682370	4	1.7347	0.067	0.208	0.629	0.901 (0.551 to 1.474)	0.679	0.915 (0.525 to 1.594)	0.754	0	0.887	1.051 (0.095 to 11.571)	0.971	-0.014	0.91	0.63	0.731	0	NA	NA	0.902	NA
Selenium	Stomach cancer	Combined UK Biobank and FinnGen cohort	9639	1861	682370	2	1.4472	0.096	0.468	>90%	0.733 (0.521 to 1.033)	0.076	NA	NA	0	0.792	NA	NA	NA	NA	NA	NA	NA	NA	NA	NA	NA
Zinc	Stomach cancer	Combined UK Biobank and FinnGen cohort	2603	1861	682370	2	1.3037	0.152	0.79	>90%	1.105 (0.699 to 1.748)	0.669	NA	NA	75	0.044	NA	NA	NA	NA	NA	NA	NA	NA	NA	NA	NA
Vitamin A1 (retinol)	Stomach cancer	Combined UK Biobank and FinnGen cohort	5006	1861	682370	2	1.4366	0.098	0.486	>90%	0.493 (0.098 to 2.495)	0.393	NA	NA	0	0.683	NA	NA	NA	NA	NA	NA	NA	NA	NA	NA	NA
Vitamin B6	Stomach cancer	Combined UK Biobank and FinnGen cohort	4763	1861	682370	1	1.6452	0.072	0.256	0.741	1.119 (0.628 to 1.992)	0.703	NA	NA	NA	NA	NA	NA	NA	NA	NA	NA	NA	NA	NA	NA	NA
Vitamin B9 (folate)	Stomach cancer	Combined UK Biobank and FinnGen cohort	28913	1861	682370	2	1.867	0.062	0.163	0.492	1.258 (0.65 to 2.436)	0.495	NA	NA	0	0.43	NA	NA	NA	NA	NA	NA	NA	NA	NA	NA	NA
Vitamin B12	Stomach cancer	Combined UK Biobank and FinnGen cohort	37283	1861	682370	7	1.3241	0.139	0.737	>90%	1.142 (0.805 to 1.62)	0.456	1.013 (0.76 to 1.35)	0.931	58	0.028	1.035 (0.403 to 2.658)	0.945	0.016	0.832	14.02	0.016	1	0.991 (0.79 to 1.243)	0.941	0.043	0.019
Vitamin C	Stomach cancer	Combined UK Biobank and FinnGen cohort	52018	1861	682370	9	1.5055	0.086	0.383	>90%	0.764 (0.459 to 1.273)	0.302	0.763 (0.457 to 1.273)	0.3	41	0.095	0.679 (0.285 to 1.621)	0.412	0.011	0.743	13.32	0.065	0	NA	NA	0.181	NA
Vitamin D (25-hydroxyvitamin D)	Stomach cancer	Combined UK Biobank and FinnGen cohort	79366	1861	682370	6	1.3908	0.111	0.576	>90%	0.906 (0.399 to 2.058)	0.813	0.969 (0.442 to 2.125)	0.938	25	0.245	1.544 (0.331 to 7.197)	0.61	-0.027	0.461	5.74	0.22	0	NA	NA	0.408	NA
Vitamin E	Stomach cancer	Combined UK Biobank and FinnGen cohort	5006	1861	682370	3	1.7911	0.065	0.186	0.566	3.133 (0.607 to 16.163)	0.173	1.539 (0.178 to 13.335)	0.695	14	0.311	0.038 (0 to 78536.15)	0.736	0.148	0.656	1.72	0.19	NA	NA	NA	NA	NA
Calcium	Testicular cancer	Combined UK Biobank and FinnGen cohort	60928	3388	525124	7	1.5278	0.083	0.357	0.89	0.571 (0.256 to 1.274)	0.171	0.605 (0.226 to 1.618)	0.317	0	0.609	0.97 (0.22 to 4.266)	0.969	-0.018	0.442	3.8	0.578	0	NA	NA	0.685	NA
Copper	Testicular cancer	Combined UK Biobank and FinnGen cohort	2603	3388	525124	2	1.2254	0.238	>90%	>90%	0.866 (0.731 to 1.027)	0.099	NA	NA	0	0.768	NA	NA	NA	NA	NA	NA	NA	NA	NA	NA	NA
Iron	Testicular cancer	Combined UK Biobank and FinnGen cohort	48972	3388	525124	2	1.3263	0.138	0.731	>90%	1.04 (0.849 to 1.274)	0.705	NA	NA	0	0.626	NA	NA	NA	NA	NA	NA	NA	NA	NA	NA	NA
Magnesium	Testicular cancer	Combined UK Biobank and FinnGen cohort	23829	3388	525124	6	1.4017	0.107	0.553	>90%	0.839 (0.63 to 1.116)	0.228	0.878 (0.616 to 1.253)	0.474	0	0.824	0.584 (0.244 to 1.399)	0.294	0.03	0.439	1.44	0.838	0	NA	NA	0.852	NA
Phosphorus	Testicular cancer	Combined UK Biobank and FinnGen cohort	21708	3388	525124	4	1.5462	0.081	0.338	0.868	0.938 (0.644 to 1.366)	0.739	1.002 (0.637 to 1.576)	0.993	0	0.631	0.917 (0.138 to 6.099)	0.937	0.002	0.983	1.73	0.421	0	NA	NA	0.589	NA
Selenium	Testicular cancer	Combined UK Biobank and FinnGen cohort	9639	3388	525124	2	1.3324	0.135	0.715	>90%	1.047 (0.818 to 1.339)	0.717	NA	NA	0	0.831	NA	NA	NA	NA	NA	NA	NA	NA	NA	NA	NA
Zinc	Testicular cancer	Combined UK Biobank and FinnGen cohort	2603	3388	525124	2	1.2256	0.237	>90%	>90%	0.926 (0.778 to 1.103)	0.39	NA	NA	0	0.579	NA	NA	NA	NA	NA	NA	NA	NA	NA	NA	NA
Vitamin A1 (retinol)	Testicular cancer	Combined UK Biobank and FinnGen cohort	5006	3388	525124	2	1.3245	0.139	0.736	>90%	0.623 (0.037 to 10.614)	0.744	NA	NA	81	0.02	NA	NA	NA	NA	NA	NA	NA	NA	NA	NA	NA
Vitamin B6	Testicular cancer	Combined UK Biobank and FinnGen cohort	4763	3388	525124	1	1.4797	0.09	0.418	>90%	0.744 (0.483 to 1.147)	0.18	NA	NA	NA	NA	NA	NA	NA	NA	NA	NA	NA	NA	NA	NA	NA
Vitamin B9 (folate)	Testicular cancer	Combined UK Biobank and FinnGen cohort	28913	3388	525124	2	1.6447	0.072	0.257	0.741	1.071 (0.654 to 1.754)	0.786	NA	NA	0	0.416	NA	NA	NA	NA	NA	NA	NA	NA	NA	NA	NA
Vitamin B12	Testicular cancer	Combined UK Biobank and FinnGen cohort	37283	3388	525124	7	1.2408	0.214	>90%	>90%	1.011 (0.847 to 1.206)	0.906	1.112 (0.887 to 1.393)	0.357	0	0.659	0.825 (0.538 to 1.264)	0.417	0.033	0.353	3.08	0.688	0	NA	NA	0.666	NA
Vitamin C	Testicular cancer	Combined UK Biobank and FinnGen cohort	52018	3388	525124	9	1.3757	0.116	0.609	>90%	0.908 (0.692 to 1.192)	0.487	0.859 (0.617 to 1.196)	0.368	0	0.968	0.814 (0.531 to 1.246)	0.375	0.011	0.533	1.92	0.964	0	NA	NA	0.962	NA
Vitamin D (25-hydroxyvitamin D)	Testicular cancer	Combined UK Biobank and FinnGen cohort	79366	3388	525124	6	1.2904	0.162	0.825	>90%	1.213 (0.718 to 2.052)	0.47	1.104 (0.613 to 1.988)	0.741	0	0.656	0.946 (0.373 to 2.396)	0.912	0.013	0.559	2.88	0.579	0	NA	NA	0.669	NA
Vitamin E	Testicular cancer	Combined UK Biobank and FinnGen cohort	5006	3388	525124	3	1.5882	0.076	0.299	0.815	0.729 (0.154 to 3.451)	0.69	1.021 (0.172 to 6.06)	0.982	46	0.158	348.494 (0.006 to 20810581.055)	0.487	-0.205	0.467	1.66	0.198	NA	NA	NA	NA	NA
Calcium	Thyroid cancer	Combined UK Biobank and FinnGen cohort	60928	2141	696677	7	1.6621	0.071	0.246	0.719	0.745 (0.278 to 1.999)	0.559	0.823 (0.263 to 2.574)	0.738	0	0.769	0.842 (0.135 to 5.247)	0.861	-0.004	0.882	3.28	0.656	0	NA	NA	0.819	NA
Copper	Thyroid cancer	Combined UK Biobank and FinnGen cohort	2603	2141	696677	2	1.2829	0.168	0.844	>90%	1.128 (0.885 to 1.438)	0.331	NA	NA	26	0.245	NA	NA	NA	NA	NA	NA	NA	NA	NA	NA	NA
Iron	Thyroid cancer	Combined UK Biobank and FinnGen cohort	48972	2141	696677	2	1.4095	0.105	0.537	>90%	1.112 (0.842 to 1.468)	0.455	NA	NA	0	0.694	NA	NA	NA	NA	NA	NA	NA	NA	NA	NA	NA
Magnesium	Thyroid cancer	Combined UK Biobank and FinnGen cohort	23829	2141	696677	6	1.504	0.086	0.385	>90%	0.838 (0.589 to 1.194)	0.328	0.788 (0.512 to 1.213)	0.278	0	0.745	0.584 (0.196 to 1.742)	0.389	0.029	0.531	2.24	0.692	0	NA	NA	0.788	NA
Phosphorus	Thyroid cancer	Combined UK Biobank and FinnGen cohort	21708	2141	696677	4	1.6852	0.069	0.233	0.689	1.457 (0.915 to 2.32)	0.112	1.398 (0.814 to 2.399)	0.225	0	0.536	1.797 (0.173 to 18.663)	0.672	-0.019	0.874	2.14	0.343	0	NA	NA	0.614	NA
Selenium	Thyroid cancer	Combined UK Biobank and FinnGen cohort	9639	2141	696677	2	1.4171	0.103	0.522	>90%	0.913 (0.659 to 1.266)	0.587	NA	NA	0	0.897	NA	NA	NA	NA	NA	NA	NA	NA	NA	NA	NA
Zinc	Thyroid cancer	Combined UK Biobank and FinnGen cohort	2603	2141	696677	2	1.2832	0.168	0.843	>90%	0.898 (0.726 to 1.112)	0.325	NA	NA	0	0.908	NA	NA	NA	NA	NA	NA	NA	NA	NA	NA	NA
Vitamin A1 (retinol)	Thyroid cancer	Combined UK Biobank and FinnGen cohort	5006	2141	696677	2	1.4072	0.106	0.542	>90%	1.532 (0.333 to 7.046)	0.584	NA	NA	0	0.553	NA	NA	NA	NA	NA	NA	NA	NA	NA	NA	NA
Vitamin B6	Thyroid cancer	Combined UK Biobank and FinnGen cohort	4763	2141	696677	1	1.6017	0.075	0.287	0.798	0.648 (0.376 to 1.117)	0.119	NA	NA	NA	NA	NA	NA	NA	NA	NA	NA	NA	NA	NA	NA	NA
Vitamin B9 (folate)	Thyroid cancer	Combined UK Biobank and FinnGen cohort	28913	2141	696677	2	1.8086	0.064	0.18	0.548	0.514 (0.206 to 1.282)	0.153	NA	NA	53	0.143	NA	NA	NA	NA	NA	NA	NA	NA	NA	NA	NA
Vitamin B12	Thyroid cancer	Combined UK Biobank and FinnGen cohort	37283	2141	696677	7	1.3022	0.153	0.794	>90%	1.223 (0.987 to 1.516)	0.066	1.15 (0.874 to 1.512)	0.319	0	0.637	1.063 (0.624 to 1.81)	0.831	0.023	0.597	3.97	0.554	0	NA	NA	0.636	NA
Vitamin C	Thyroid cancer	Combined UK Biobank and FinnGen cohort	52018	2141	696677	9	1.4714	0.091	0.43	>90%	0.826 (0.497 to 1.374)	0.462	0.631 (0.358 to 1.111)	0.111	44	0.073	0.434 (0.227 to 0.829)	0.039	0.055	0.043	7.66	0.363	0	NA	NA	0.097	NA
Vitamin D (25-hydroxyvitamin D)	Thyroid cancer	Combined UK Biobank and FinnGen cohort	79366	2141	696677	6	1.3644	0.12	0.636	>90%	1.572 (0.802 to 3.08)	0.188	1.873 (0.851 to 4.121)	0.119	0	0.438	2.154 (0.59 to 7.865)	0.31	-0.016	0.599	4.46	0.347	0	NA	NA	0.47	NA
Vitamin E	Thyroid cancer	Combined UK Biobank and FinnGen cohort	5006	2141	696677	3	1.7378	0.067	0.207	0.625	1.895 (0.45 to 7.977)	0.384	2.174 (0.371 to 12.73)	0.389	0	0.816	3.63 (0 to 125346.637)	0.849	-0.022	0.922	0.39	0.532	NA	NA	NA	NA	NA
Calcium	Uterine cancer	Combined UK Biobank and FinnGen cohort	60928	3251	552407	7	1.5386	0.082	0.345	0.877	1.921 (0.853 to 4.326)	0.115	2.077 (0.761 to 5.672)	0.154	1	0.414	2.367 (0.463 to 12.114)	0.348	-0.007	0.778	5.98	0.308	0	NA	NA	0.534	NA
Copper	Uterine cancer	Combined UK Biobank and FinnGen cohort	2603	3251	552407	2	1.23	0.23	>90%	>90%	1.03 (0.868 to 1.221)	0.735	NA	NA	0	0.802	NA	NA	NA	NA	NA	NA	NA	NA	NA	NA	NA
Iron	Uterine cancer	Combined UK Biobank and FinnGen cohort	48972	3251	552407	2	1.333	0.134	0.714	>90%	1.008 (0.811 to 1.253)	0.944	NA	NA	0	0.571	NA	NA	NA	NA	NA	NA	NA	NA	NA	NA	NA
Magnesium	Uterine cancer	Combined UK Biobank and FinnGen cohort	23829	3251	552407	6	1.4099	0.105	0.536	>90%	0.933 (0.654 to 1.33)	0.7	0.954 (0.642 to 1.418)	0.816	34	0.178	0.32 (0.132 to 0.777)	0.065	0.087	0.067	1.38	0.848	0	NA	NA	0.237	NA
Phosphorus	Uterine cancer	Combined UK Biobank and FinnGen cohort	21708	3251	552407	4	1.5574	0.08	0.326	0.854	1.587 (1.086 to 2.319)	0.017	1.667 (1.05 to 2.646)	0.03	0	0.421	0.546 (0.084 to 3.527)	0.59	0.095	0.371	1.5	0.472	0	NA	NA	0.512	NA
Selenium	Uterine cancer	Combined UK Biobank and FinnGen cohort	9639	3251	552407	2	1.3392	0.131	0.698	>90%	1.181 (0.911 to 1.531)	0.21	NA	NA	0	0.979	NA	NA	NA	NA	NA	NA	NA	NA	NA	NA	NA
Zinc	Uterine cancer	Combined UK Biobank and FinnGen cohort	2603	3251	552407	2	1.2302	0.23	>90%	>90%	1.094 (0.919 to 1.302)	0.314	NA	NA	0	0.357	NA	NA	NA	NA	NA	NA	NA	NA	NA	NA	NA
Vitamin A1 (retinol)	Uterine cancer	Combined UK Biobank and FinnGen cohort	5006	3251	552407	2	1.3311	0.135	0.719	>90%	0.46 (0.031 to 6.842)	0.573	NA	NA	79	0.029	NA	NA	NA	NA	NA	NA	NA	NA	NA	NA	NA
Vitamin B6	Uterine cancer	Combined UK Biobank and FinnGen cohort	4763	3251	552407	1	1.4894	0.088	0.405	>90%	1.176 (0.757 to 1.828)	0.471	NA	NA	NA	NA	NA	NA	NA	NA	NA	NA	NA	NA	NA	NA	NA
Vitamin B9 (folate)	Uterine cancer	Combined UK Biobank and FinnGen cohort	28913	3251	552407	2	1.6578	0.071	0.249	0.724	1.074 (0.436 to 2.641)	0.877	NA	NA	69	0.073	NA	NA	NA	NA	NA	NA	NA	NA	NA	NA	NA
Vitamin B12	Uterine cancer	Combined UK Biobank and FinnGen cohort	37283	3251	552407	7	1.2457	0.207	>90%	>90%	0.984 (0.813 to 1.192)	0.872	0.929 (0.748 to 1.155)	0.509	16	0.306	0.903 (0.543 to 1.504)	0.712	0.014	0.732	6.98	0.222	0	NA	NA	0.366	NA
Vitamin C	Uterine cancer	Combined UK Biobank and FinnGen cohort	52018	3251	552407	9	1.3834	0.113	0.592	>90%	1.041 (0.665 to 1.629)	0.862	1.169 (0.804 to 1.701)	0.414	57	0.017	1.029 (0.478 to 2.214)	0.944	0.001	0.972	18.56	0.01	0	NA	NA	0.053	NA
Vitamin D (25-hydroxyvitamin D)	Uterine cancer	Combined UK Biobank and FinnGen cohort	79366	3251	552407	6	1.2963	0.157	0.81	>90%	1.095 (0.555 to 2.161)	0.793	1.013 (0.565 to 1.816)	0.965	37	0.162	0.757 (0.207 to 2.771)	0.695	0.019	0.539	7.1	0.131	0	NA	NA	0.311	NA
Vitamin E	Uterine cancer	Combined UK Biobank and FinnGen cohort	5006	3251	552407	3	1.6002	0.075	0.289	0.8	0.301 (0.094 to 0.966)	0.044	0.273 (0.034 to 2.214)	0.224	0	0.934	0.089 (0 to 457.45)	0.678	0.041	0.825	0.06	0.81	NA	NA	NA	NA	NA
Calcium	Breast cancer, overall	Cancer consortia	60928	133384	247173	7	1.1318	0.579	>90%	>90%	0.853 (0.689 to 1.056)	0.145	0.938 (0.751 to 1.17)	0.57	24	0.244	1.206 (0.859 to 1.691)	0.328	-0.012	0.062	2.16	0.827	0	NA	NA	0.301	NA
Copper	Breast cancer, overall	Cancer consortia	2603	133384	247173	2	1.0542	>90%	>90%	>90%	0.99 (0.946 to 1.035)	0.657	NA	NA	18	0.269	NA	NA	NA	NA	NA	NA	NA	NA	NA	NA	NA
Iron	Breast cancer, overall	Cancer consortia	48972	133384	247173	2	1.0795	>90%	>90%	>90%	0.98 (0.931 to 1.031)	0.428	NA	NA	0	0.708	NA	NA	NA	NA	NA	NA	NA	NA	NA	NA	NA
Magnesium	Breast cancer, overall	Cancer consortia	23829	133384	247173	5	1.107	0.748	>90%	>90%	1.235 (1.14 to 1.338)	<0.001	1.221 (1.1 to 1.356)	<0.001	10	0.35	1.354 (1.07 to 1.713)	0.086	-0.008	0.473	3.63	0.304	0	NA	NA	0.39	NA
Phosphorus	Breast cancer, overall	Cancer consortia	21708	133384	247173	3	1.1517	0.473	>90%	>90%	0.97 (0.878 to 1.072)	0.549	0.998 (0.885 to 1.125)	0.971	0	0.378	1.304 (0.811 to 2.097)	0.47	-0.025	0.429	0.38	0.539	NA	NA	NA	NA	NA
Selenium	Breast cancer, overall	Cancer consortia	9639	133384	247173	2	1.081	>90%	>90%	>90%	1.06 (0.981 to 1.145)	0.139	NA	NA	46	0.176	NA	NA	NA	NA	NA	NA	NA	NA	NA	NA	NA
Zinc	Breast cancer, overall	Cancer consortia	2603	133384	247173	2	1.0543	>90%	>90%	>90%	1.021 (0.966 to 1.079)	0.463	NA	NA	47	0.171	NA	NA	NA	NA	NA	NA	NA	NA	NA	NA	NA
Vitamin A1 (retinol)	Breast cancer, overall	Cancer consortia	5006	133384	247173	2	1.079	>90%	>90%	>90%	0.937 (0.54 to 1.626)	0.818	NA	NA	71	0.062	NA	NA	NA	NA	NA	NA	NA	NA	NA	NA	NA
Vitamin B6	Breast cancer, overall	Cancer consortia	4763	133384	247173	1	1.1191	0.661	>90%	>90%	1.018 (0.916 to 1.131)	0.742	NA	NA	NA	NA	NA	NA	NA	NA	NA	NA	NA	NA	NA	NA	NA
Vitamin B9 (folate)	Breast cancer, overall	Cancer consortia	28913	133384	247173	2	1.1633	0.424	>90%	>90%	1.024 (0.88 to 1.191)	0.76	NA	NA	37	0.206	NA	NA	NA	NA	NA	NA	NA	NA	NA	NA	NA
Vitamin B12	Breast cancer, overall	Cancer consortia	37283	133384	247173	7	1.058	>90%	>90%	>90%	1.031 (0.965 to 1.1)	0.367	1.038 (0.975 to 1.105)	0.241	57	0.029	0.98 (0.831 to 1.156)	0.823	0.008	0.543	12.92	0.024	0	NA	NA	0.052	NA
Vitamin C	Breast cancer, overall	Cancer consortia	52018	133384	247173	7	1.1007	0.795	>90%	>90%	1.066 (0.923 to 1.231)	0.384	1.049 (0.959 to 1.147)	0.295	75	<0.001	1.015 (0.811 to 1.271)	0.899	0.005	0.588	22.91	<0.001	2	1.073 (0.959 to 1.2)	0.286	0.01	0.799
Vitamin D (25-hydroxyvitamin D)	Breast cancer, overall	Cancer consortia	79366	133384	247173	6	1.0704	>90%	>90%	>90%	1.041 (0.908 to 1.193)	0.569	1.049 (0.911 to 1.208)	0.506	20	0.283	1.088 (0.833 to 1.421)	0.568	-0.002	0.711	6	0.199	0	NA	NA	0.516	NA
Vitamin E	Breast cancer, overall	Cancer consortia	5006	133384	247173	1	1.3086	0.169	0.78	>90%	0.842 (0.542 to 1.309)	0.445	NA	NA	NA	NA	NA	NA	NA	NA	NA	NA	NA	NA	NA	NA	NA
Calcium	Colorectal cancer	Cancer consortia	60928	78473	185616	7	1.1524	0.466	>90%	>90%	0.813 (0.551 to 1.199)	0.296	0.942 (0.718 to 1.238)	0.669	66	0.007	1.098 (0.541 to 2.227)	0.807	-0.01	0.365	14.83	0.011	0	NA	NA	0.078	NA
Copper	Colorectal cancer	Cancer consortia	2603	78473	185616	2	1.063	>90%	>90%	>90%	0.976 (0.929 to 1.026)	0.339	NA	NA	0	0.628	NA	NA	NA	NA	NA	NA	NA	NA	NA	NA	NA
Iron	Colorectal cancer	Cancer consortia	48972	78473	185616	2	1.0922	0.858	>90%	>90%	1.096 (1.004 to 1.196)	0.04	NA	NA	53	0.146	NA	NA	NA	NA	NA	NA	NA	NA	NA	NA	NA
Magnesium	Colorectal cancer	Cancer consortia	23829	78473	185616	6	1.1144	0.692	>90%	>90%	0.946 (0.865 to 1.036)	0.231	0.96 (0.864 to 1.067)	0.449	0	0.785	1.018 (0.79 to 1.313)	0.895	-0.006	0.578	2.08	0.721	0	NA	NA	0.823	NA
Phosphorus	Colorectal cancer	Cancer consortia	21708	78473	185616	3	1.1752	0.376	>90%	>90%	1.067 (0.895 to 1.272)	0.471	1.018 (0.884 to 1.173)	0.803	53	0.117	0.756 (0.283 to 2.02)	0.676	0.029	0.611	2.87	0.09	NA	NA	NA	NA	NA
Selenium	Colorectal cancer	Cancer consortia	9639	78473	185616	2	1.0939	0.845	>90%	>90%	0.918 (0.854 to 0.988)	0.023	NA	NA	9	0.296	NA	NA	NA	NA	NA	NA	NA	NA	NA	NA	NA
Zinc	Colorectal cancer	Cancer consortia	2603	78473	185616	2	1.063	>90%	>90%	>90%	0.934 (0.889 to 0.981)	0.006	NA	NA	0	0.326	NA	NA	NA	NA	NA	NA	NA	NA	NA	NA	NA
Vitamin A1 (retinol)	Colorectal cancer	Cancer consortia	5006	78473	185616	2	1.0916	0.862	>90%	>90%	0.766 (0.54 to 1.087)	0.135	NA	NA	0	0.591	NA	NA	NA	NA	NA	NA	NA	NA	NA	NA	NA
Vitamin B6	Colorectal cancer	Cancer consortia	4763	78473	185616	1	1.1378	0.541	>90%	>90%	1.033 (0.911 to 1.172)	0.609	NA	NA	NA	NA	NA	NA	NA	NA	NA	NA	NA	NA	NA	NA	NA
Vitamin B9 (folate)	Colorectal cancer	Cancer consortia	28913	78473	185616	2	1.1885	0.336	>90%	>90%	1.101 (0.952 to 1.274)	0.196	NA	NA	0	0.423	NA	NA	NA	NA	NA	NA	NA	NA	NA	NA	NA
Vitamin B12	Colorectal cancer	Cancer consortia	37283	78473	185616	7	1.0674	>90%	>90%	>90%	1.115 (1.016 to 1.223)	0.021	1.168 (1.086 to 1.256)	<0.001	69	0.004	1.134 (0.89 to 1.446)	0.356	-0.003	0.884	19.23	0.002	1	1.171 (1.1 to 1.246)	0.004	0.014	0.286
Vitamin C	Colorectal cancer	Cancer consortia	52018	78473	185616	9	1.1067	0.749	>90%	>90%	0.922 (0.826 to 1.029)	0.145	0.942 (0.85 to 1.044)	0.257	45	0.067	0.962 (0.803 to 1.152)	0.683	-0.004	0.574	13.92	0.053	0	NA	NA	0.112	NA
Vitamin D (25-hydroxyvitamin D)	Colorectal cancer	Cancer consortia	79366	78473	185616	6	1.0817	>90%	>90%	>90%	0.974 (0.777 to 1.221)	0.817	0.9 (0.759 to 1.067)	0.223	56	0.044	0.829 (0.55 to 1.251)	0.422	0.009	0.408	9.38	0.052	0	NA	NA	0.253	NA
Vitamin E	Colorectal cancer	Cancer consortia	5006	78473	185616	2	1.2407	0.232	>90%	>90%	1.121 (0.739 to 1.701)	0.591	NA	NA	0	0.576	NA	NA	NA	NA	NA	NA	NA	NA	NA	NA	NA
Calcium	Lung cancer, overall	Cancer consortia	60928	29266	85716	6	1.2442	0.223	>90%	>90%	0.888 (0.52 to 1.515)	0.662	0.857 (0.553 to 1.329)	0.491	52	0.063	0.746 (0.265 to 2.098)	0.608	0.006	0.71	10.07	0.039	0	NA	NA	0.194	NA
Copper	Lung cancer, overall	Cancer consortia	2603	29266	85716	2	1.0971	0.822	>90%	>90%	1.072 (0.991 to 1.16)	0.082	NA	NA	0	0.969	NA	NA	NA	NA	NA	NA	NA	NA	NA	NA	NA
Iron	Lung cancer, overall	Cancer consortia	48972	29266	85716	2	1.1424	0.513	>90%	>90%	0.928 (0.755 to 1.14)	0.476	NA	NA	77	0.036	NA	NA	NA	NA	NA	NA	NA	NA	NA	NA	NA
Magnesium	Lung cancer, overall	Cancer consortia	23829	29266	85716	5	1.212	0.277	>90%	>90%	0.872 (0.725 to 1.049)	0.145	0.947 (0.757 to 1.184)	0.632	14	0.324	0.834 (0.398 to 1.749)	0.664	0.003	0.911	4.64	0.201	0	NA	NA	0.385	NA
Phosphorus	Lung cancer, overall	Cancer consortia	21708	29266	85716	4	1.2453	0.222	>90%	>90%	1.194 (1.005 to 1.419)	0.044	1.257 (0.999 to 1.582)	0.051	0	0.421	1.595 (0.63 to 4.035)	0.428	-0.025	0.597	2.36	0.307	0	NA	NA	0.424	NA
Selenium	Lung cancer, overall	Cancer consortia	9639	29266	85716	2	1.1452	0.498	>90%	>90%	1.048 (0.938 to 1.17)	0.409	NA	NA	0	0.567	NA	NA	NA	NA	NA	NA	NA	NA	NA	NA	NA
Zinc	Lung cancer, overall	Cancer consortia	2603	29266	85716	2	1.0972	0.821	>90%	>90%	1.001 (0.926 to 1.083)	0.978	NA	NA	0	0.927	NA	NA	NA	NA	NA	NA	NA	NA	NA	NA	NA
Vitamin A1 (retinol)	Lung cancer, overall	Cancer consortia	5006	29266	85716	2	1.1416	0.517	>90%	>90%	1.565 (0.896 to 2.734)	0.115	NA	NA	0	0.75	NA	NA	NA	NA	NA	NA	NA	NA	NA	NA	NA
Vitamin B6	Lung cancer, overall	Cancer consortia	4763	29266	85716	1	1.2136	0.273	>90%	>90%	0.876 (0.716 to 1.071)	0.197	NA	NA	NA	NA	NA	NA	NA	NA	NA	NA	NA	NA	NA	NA	NA
Vitamin B9 (folate)	Lung cancer, overall	Cancer consortia	28913	29266	85716	2	1.2932	0.172	0.816	>90%	0.946 (0.756 to 1.185)	0.63	NA	NA	0	0.736	NA	NA	NA	NA	NA	NA	NA	NA	NA	NA	NA
Vitamin B12	Lung cancer, overall	Cancer consortia	37283	29266	85716	7	1.1039	0.77	>90%	>90%	1.082 (0.96 to 1.22)	0.197	1.157 (1.038 to 1.29)	0.008	53	0.049	1.234 (0.926 to 1.646)	0.211	-0.021	0.369	10.61	0.06	0	NA	NA	0.086	NA
Vitamin C	Lung cancer, overall	Cancer consortia	52018	29266	85716	9	1.1651	0.409	>90%	>90%	1.05 (0.905 to 1.219)	0.521	1.013 (0.856 to 1.2)	0.878	22	0.247	0.98 (0.765 to 1.255)	0.877	0.007	0.506	9.6	0.213	0	NA	NA	0.34	NA
Vitamin D (25-hydroxyvitamin D)	Lung cancer, overall	Cancer consortia	79366	29266	85716	6	1.1262	0.61	>90%	>90%	1.025 (0.688 to 1.526)	0.904	1.155 (0.895 to 1.491)	0.268	64	0.017	1.358 (0.661 to 2.79)	0.451	-0.015	0.407	11.4	0.022	0	NA	NA	0.191	NA
Vitamin E	Lung cancer, overall	Cancer consortia	5006	29266	85716	3	1.2656	0.198	0.88	>90%	0.998 (0.466 to 2.139)	0.996	1.289 (0.592 to 2.806)	0.523	53	0.119	24.556 (0.195 to 3096.546)	0.418	-0.107	0.415	1.57	0.21	NA	NA	NA	NA	NA
Calcium	Ovarian cancer, invasive	Cancer consortia	60928	22406	63347	7	1.2767	0.187	0.855	>90%	1.244 (0.782 to 1.978)	0.356	1.318 (0.826 to 2.105)	0.247	23	0.25	1.51 (0.615 to 3.709)	0.41	-0.007	0.634	7.45	0.189	0	NA	NA	0.375	NA
Copper	Ovarian cancer, invasive	Cancer consortia	2603	22406	63347	2	1.1127	0.704	>90%	>90%	1.019 (0.853 to 1.218)	0.835	NA	NA	75	0.045	NA	NA	NA	NA	NA	NA	NA	NA	NA	NA	NA
Iron	Ovarian cancer, invasive	Cancer consortia	48972	22406	63347	2	1.1658	0.407	>90%	>90%	0.997 (0.844 to 1.178)	0.974	NA	NA	56	0.131	NA	NA	NA	NA	NA	NA	NA	NA	NA	NA	NA
Magnesium	Ovarian cancer, invasive	Cancer consortia	23829	22406	63347	6	1.2065	0.289	>90%	>90%	0.835 (0.718 to 0.971)	0.019	0.861 (0.703 to 1.056)	0.15	0	0.436	1.115 (0.704 to 1.768)	0.666	-0.024	0.262	3.13	0.536	0	NA	NA	0.398	NA
Phosphorus	Ovarian cancer, invasive	Cancer consortia	21708	22406	63347	4	1.2871	0.178	0.831	>90%	0.939 (0.772 to 1.142)	0.531	0.99 (0.775 to 1.265)	0.936	0	0.59	0.518 (0.195 to 1.377)	0.318	0.052	0.347	0.43	0.805	0	NA	NA	0.636	NA
Selenium	Ovarian cancer, invasive	Cancer consortia	9639	22406	63347	2	1.169	0.395	>90%	>90%	0.979 (0.863 to 1.111)	0.744	NA	NA	0	0.957	NA	NA	NA	NA	NA	NA	NA	NA	NA	NA	NA
Zinc	Ovarian cancer, invasive	Cancer consortia	2603	22406	63347	2	1.1128	0.703	>90%	>90%	0.991 (0.907 to 1.084)	0.85	NA	NA	0	0.441	NA	NA	NA	NA	NA	NA	NA	NA	NA	NA	NA
Vitamin A1 (retinol)	Ovarian cancer, invasive	Cancer consortia	5006	22406	63347	2	1.1648	0.411	>90%	>90%	0.823 (0.19 to 3.565)	0.795	NA	NA	81	0.021	NA	NA	NA	NA	NA	NA	NA	NA	NA	NA	NA
Vitamin B6	Ovarian cancer, invasive	Cancer consortia	4763	22406	63347	1	1.2496	0.217	>90%	>90%	1.085 (0.863 to 1.364)	0.483	NA	NA	NA	NA	NA	NA	NA	NA	NA	NA	NA	NA	NA	NA	NA
Vitamin B9 (folate)	Ovarian cancer, invasive	Cancer consortia	28913	22406	63347	2	1.3439	0.141	0.696	>90%	0.831 (0.641 to 1.076)	0.16	NA	NA	0	0.939	NA	NA	NA	NA	NA	NA	NA	NA	NA	NA	NA
Vitamin B12	Ovarian cancer, invasive	Cancer consortia	37283	22406	63347	7	1.1207	0.647	>90%	>90%	0.999 (0.894 to 1.116)	0.98	1.057 (0.934 to 1.195)	0.38	30	0.2	0.987 (0.737 to 1.323)	0.935	0.002	0.937	8.54	0.129	0	NA	NA	0.224	NA
Vitamin C	Ovarian cancer, invasive	Cancer consortia	52018	22406	63347	9	1.1924	0.322	>90%	>90%	0.912 (0.788 to 1.054)	0.212	0.894 (0.75 to 1.066)	0.212	0	0.777	0.82 (0.652 to 1.031)	0.134	0.01	0.281	3.45	0.84	0	NA	NA	0.757	NA
Vitamin D (25-hydroxyvitamin D)	Ovarian cancer, invasive	Cancer consortia	79366	22406	63347	6	1.1467	0.491	>90%	>90%	0.803 (0.614 to 1.051)	0.11	0.849 (0.637 to 1.132)	0.264	0	0.546	0.883 (0.548 to 1.423)	0.637	-0.005	0.662	3.8	0.433	0	NA	NA	0.629	NA
Vitamin E	Ovarian cancer, invasive	Cancer consortia	5006	22406	63347	3	1.3111	0.16	0.773	>90%	0.842 (0.466 to 1.521)	0.57	0.841 (0.381 to 1.856)	0.668	0	0.978	0.734 (0.009 to 59.177)	0.913	0.005	0.961	0.04	0.838	NA	NA	NA	NA	NA
Calcium	Ovarian cancer, non-invasive	Cancer consortia	60928	3103	44044	7	1.5861	0.078	0.306	0.818	1.897 (0.8 to 4.495)	0.146	1.429 (0.52 to 3.923)	0.489	0	0.427	0.941 (0.197 to 4.5)	0.942	0.024	0.341	4.86	0.433	0	NA	NA	0.45	NA
Copper	Ovarian cancer, non-invasive	Cancer consortia	2603	3103	44044	2	1.2469	0.208	>90%	>90%	1.105 (0.9 to 1.358)	0.341	NA	NA	16	0.276	NA	NA	NA	NA	NA	NA	NA	NA	NA	NA	NA
Iron	Ovarian cancer, non-invasive	Cancer consortia	48972	3103	44044	2	1.3593	0.124	0.65	>90%	1.045 (0.803 to 1.362)	0.742	NA	NA	22	0.259	NA	NA	NA	NA	NA	NA	NA	NA	NA	NA	NA
Magnesium	Ovarian cancer, non-invasive	Cancer consortia	23829	3103	44044	6	1.4439	0.098	0.479	>90%	0.817 (0.504 to 1.326)	0.413	0.9 (0.552 to 1.467)	0.672	56	0.046	1.367 (0.286 to 6.535)	0.715	-0.042	0.533	10.09	0.039	0	NA	NA	0.095	NA
Phosphorus	Ovarian cancer, non-invasive	Cancer consortia	21708	3103	44044	4	1.6069	0.076	0.289	0.791	0.75 (0.493 to 1.142)	0.18	0.751 (0.436 to 1.293)	0.302	0	0.8	0.465 (0.057 to 3.793)	0.549	0.042	0.694	0.8	0.671	0	NA	NA	0.792	NA
Selenium	Ovarian cancer, non-invasive	Cancer consortia	9639	3103	44044	2	1.3661	0.121	0.634	>90%	0.879 (0.607 to 1.274)	0.497	NA	NA	47	0.17	NA	NA	NA	NA	NA	NA	NA	NA	NA	NA	NA
Zinc	Ovarian cancer, non-invasive	Cancer consortia	2603	3103	44044	2	1.2472	0.208	>90%	>90%	0.905 (0.748 to 1.094)	0.302	NA	NA	0	0.522	NA	NA	NA	NA	NA	NA	NA	NA	NA	NA	NA
Vitamin A1 (retinol)	Ovarian cancer, non-invasive	Cancer consortia	5006	3103	44044	2	1.3573	0.125	0.655	>90%	0.649 (0.016 to 27.111)	0.821	NA	NA	87	0.006	NA	NA	NA	NA	NA	NA	NA	NA	NA	NA	NA
Vitamin B6	Ovarian cancer, non-invasive	Cancer consortia	4763	3103	44044	1	1.5317	0.084	0.358	0.884	1.009 (0.62 to 1.64)	0.972	NA	NA	NA	NA	NA	NA	NA	NA	NA	NA	NA	NA	NA	NA	NA
Vitamin B9 (folate)	Ovarian cancer, non-invasive	Cancer consortia	28913	3103	44044	2	1.7184	0.069	0.221	0.651	0.735 (0.424 to 1.275)	0.274	NA	NA	0	0.624	NA	NA	NA	NA	NA	NA	NA	NA	NA	NA	NA
Vitamin B12	Ovarian cancer, non-invasive	Cancer consortia	37283	3103	44044	7	1.264	0.188	0.888	>90%	1.348 (1.106 to 1.643)	0.003	1.332 (1.058 to 1.678)	0.015	0	0.965	1.543 (0.961 to 2.478)	0.133	-0.022	0.565	1.03	0.96	0	NA	NA	0.975	NA
Vitamin C	Ovarian cancer, non-invasive	Cancer consortia	52018	3103	44044	9	1.4147	0.106	0.531	>90%	0.949 (0.636 to 1.417)	0.799	0.976 (0.677 to 1.408)	0.897	42	0.089	0.978 (0.502 to 1.906)	0.95	-0.003	0.912	13.71	0.057	0	NA	NA	0.189	NA
Vitamin D (25-hydroxyvitamin D)	Ovarian cancer, non-invasive	Cancer consortia	79366	3103	44044	6	1.3192	0.144	0.75	>90%	1.582 (0.588 to 4.255)	0.364	1.448 (0.767 to 2.732)	0.254	66	0.012	0.975 (0.149 to 6.365)	0.98	0.026	0.574	13.46	0.009	0	NA	NA	0.145	NA
Vitamin E	Ovarian cancer, non-invasive	Cancer consortia	5006	3103	44044	3	1.6544	0.072	0.256	0.73	0.214 (0.037 to 1.228)	0.084	0.211 (0.038 to 1.188)	0.078	47	0.151	2174.892 (0.182 to 26018336.075)	0.355	-0.308	0.302	0	0.971	NA	NA	NA	NA	NA
Calcium	Prostate cancer	Cancer consortia	60928	79148	140254	6	1.188	0.343	>90%	>90%	0.959 (0.671 to 1.372)	0.82	0.878 (0.648 to 1.189)	0.399	46	0.097	0.727 (0.385 to 1.373)	0.382	0.01	0.361	7.37	0.118	0	NA	NA	0.25	NA
Copper	Prostate cancer	Cancer consortia	2603	79148	140254	2	1.0732	>90%	>90%	>90%	1.005 (0.952 to 1.061)	0.867	NA	NA	0	0.687	NA	NA	NA	NA	NA	NA	NA	NA	NA	NA	NA
Iron	Prostate cancer	Cancer consortia	48972	79148	140254	1	1.1795	0.368	>90%	>90%	0.909 (0.821 to 1.007)	0.068	NA	NA	NA	NA	NA	NA	NA	NA	NA	NA	NA	NA	NA	NA	NA
Magnesium	Prostate cancer	Cancer consortia	23829	79148	140254	5	1.146	0.502	>90%	>90%	1.078 (0.974 to 1.193)	0.147	1.047 (0.928 to 1.181)	0.458	0	0.565	0.917 (0.688 to 1.221)	0.593	0.014	0.321	1.55	0.671	0	NA	NA	0.636	NA
Phosphorus	Prostate cancer	Cancer consortia	21708	79148	140254	3	1.2088	0.293	>90%	>90%	1.029 (0.834 to 1.27)	0.79	1.037 (0.87 to 1.237)	0.683	60	0.082	0.512 (0.274 to 0.958)	0.284	0.06	0.268	0	0.945	NA	NA	NA	NA	NA
Selenium	Prostate cancer	Cancer consortia	9639	79148	140254	1	1.291	0.184	0.82	>90%	0.931 (0.769 to 1.127)	0.462	NA	NA	NA	NA	NA	NA	NA	NA	NA	NA	NA	NA	NA	NA	NA
Zinc	Prostate cancer	Cancer consortia	2603	79148	140254	2	1.0733	>90%	>90%	>90%	1.057 (1.002 to 1.116)	0.043	NA	NA	0	0.37	NA	NA	NA	NA	NA	NA	NA	NA	NA	NA	NA
Vitamin A1 (retinol)	Prostate cancer	Cancer consortia	5006	79148	140254	1	1.1553	0.458	>90%	>90%	1.225 (0.708 to 2.122)	0.468	NA	NA	NA	NA	NA	NA	NA	NA	NA	NA	NA	NA	NA	NA	NA
Vitamin B6	Prostate cancer	Cancer consortia	4763	79148	140254	1	1.1628	0.427	>90%	>90%	0.875 (0.762 to 1.005)	0.059	NA	NA	NA	NA	NA	NA	NA	NA	NA	NA	NA	NA	NA	NA	NA
Vitamin B9 (folate)	Prostate cancer	Cancer consortia	28913	79148	140254	2	1.2253	0.262	>90%	>90%	0.876 (0.745 to 1.029)	0.106	NA	NA	0	0.537	NA	NA	NA	NA	NA	NA	NA	NA	NA	NA	NA
Vitamin B12	Prostate cancer	Cancer consortia	37283	79148	140254	6	1.0819	>90%	>90%	>90%	1.09 (1.021 to 1.164)	0.01	1.069 (0.987 to 1.157)	0.101	17	0.302	1.06 (0.894 to 1.257)	0.539	0.004	0.741	5.86	0.21	0	NA	NA	0.327	NA
Vitamin C	Prostate cancer	Cancer consortia	52018	79148	140254	3	1.2569	0.217	0.894	>90%	0.93 (0.77 to 1.122)	0.448	0.968 (0.798 to 1.174)	0.74	15	0.307	1.085 (0.583 to 2.018)	0.84	-0.011	0.691	1.85	0.174	NA	NA	NA	NA	NA
Vitamin D (25-hydroxyvitamin D)	Prostate cancer	Cancer consortia	79366	79148	140254	3	1.1006	0.796	>90%	>90%	0.997 (0.837 to 1.188)	0.975	1.028 (0.857 to 1.233)	0.765	0	0.435	1.098 (0.702 to 1.717)	0.753	-0.006	0.719	1.36	0.243	NA	NA	NA	NA	NA
Vitamin E	Prostate cancer	Cancer consortia	5006	79148	140254	1	1.4372	0.116	0.53	>90%	0.864 (0.477 to 1.565)	0.629	NA	NA	NA	NA	NA	NA	NA	NA	NA	NA	NA	NA	NA	NA	NA
Calcium	Breast cancer, luminal A-like	Cancer consortia	60928	7325	28140	7	1.4568	0.101	0.473	>90%	0.804 (0.61 to 1.06)	0.122	0.911 (0.683 to 1.216)	0.527	22	0.264	1.147 (0.736 to 1.788)	0.57	-0.012	0.118	4.11	0.533	0	NA	NA	0.349	NA
Copper	Breast cancer, luminal A-like	Cancer consortia	2603	7325	28140	2	1.1854	0.338	>90%	>90%	0.994 (0.943 to 1.049)	0.838	NA	NA	0	0.383	NA	NA	NA	NA	NA	NA	NA	NA	NA	NA	NA
Iron	Breast cancer, luminal A-like	Cancer consortia	48972	7325	28140	2	1.2733	0.187	0.864	>90%	1.017 (0.951 to 1.088)	0.62	NA	NA	0	0.908	NA	NA	NA	NA	NA	NA	NA	NA	NA	NA	NA
Magnesium	Breast cancer, luminal A-like	Cancer consortia	23829	7325	28140	5	1.3697	0.126	0.634	>90%	1.319 (1.159 to 1.501)	<0.001	1.25 (1.082 to 1.445)	0.002	40	0.155	1.458 (0.975 to 2.179)	0.164	-0.008	0.638	6.11	0.106	0	NA	NA	0.26	NA
Phosphorus	Breast cancer, luminal A-like	Cancer consortia	21708	7325	28140	3	1.5268	0.089	0.382	0.884	0.985 (0.863 to 1.123)	0.817	0.987 (0.851 to 1.145)	0.867	0	0.968	1.018 (0.545 to 1.9)	0.965	-0.003	0.932	0.05	0.818	NA	NA	NA	NA	NA
Selenium	Breast cancer, luminal A-like	Cancer consortia	9639	7325	28140	2	1.2786	0.181	0.852	>90%	1.069 (0.992 to 1.152)	0.081	NA	NA	0	0.875	NA	NA	NA	NA	NA	NA	NA	NA	NA	NA	NA
Zinc	Breast cancer, luminal A-like	Cancer consortia	2603	7325	28140	2	1.1856	0.337	>90%	>90%	1.024 (0.971 to 1.079)	0.39	NA	NA	0	0.992	NA	NA	NA	NA	NA	NA	NA	NA	NA	NA	NA
Vitamin A1 (retinol)	Breast cancer, luminal A-like	Cancer consortia	5006	7325	28140	2	1.2717	0.188	0.868	>90%	1.101 (0.584 to 2.076)	0.765	NA	NA	63	0.101	NA	NA	NA	NA	NA	NA	NA	NA	NA	NA	NA
Vitamin B6	Breast cancer, luminal A-like	Cancer consortia	4763	7325	28140	1	1.412	0.112	0.549	>90%	1.022 (0.89 to 1.174)	0.758	NA	NA	NA	NA	NA	NA	NA	NA	NA	NA	NA	NA	NA	NA	NA
Vitamin B9 (folate)	Breast cancer, luminal A-like	Cancer consortia	28913	7325	28140	2	1.5678	0.084	0.341	0.838	1.002 (0.856 to 1.173)	0.978	NA	NA	0	0.488	NA	NA	NA	NA	NA	NA	NA	NA	NA	NA	NA
Vitamin B12	Breast cancer, luminal A-like	Cancer consortia	37283	7325	28140	7	1.1986	0.303	>90%	>90%	1.006 (0.952 to 1.064)	0.824	1.026 (0.96 to 1.097)	0.453	0	0.603	1.011 (0.884 to 1.156)	0.882	-0.001	0.947	4.54	0.475	0	NA	NA	0.639	NA
Vitamin C	Breast cancer, luminal A-like	Cancer consortia	52018	7325	28140	7	1.3476	0.136	0.684	>90%	1.099 (0.957 to 1.263)	0.182	1.098 (0.98 to 1.23)	0.105	55	0.039	1.018 (0.83 to 1.249)	0.869	0.008	0.363	11.07	0.05	0	NA	NA	0.111	NA
Vitamin D (25-hydroxyvitamin D)	Breast cancer, luminal A-like	Cancer consortia	79366	7325	28140	6	1.2417	0.223	>90%	>90%	1.046 (0.859 to 1.273)	0.655	0.979 (0.821 to 1.166)	0.809	33	0.188	0.945 (0.651 to 1.372)	0.782	0.005	0.555	6.77	0.148	0	NA	NA	0.359	NA
Vitamin E	Breast cancer, luminal A-like	Cancer consortia	5006	7325	28140	1	2.0683	0.061	0.141	0.383	0.677 (0.378 to 1.212)	0.189	NA	NA	NA	NA	NA	NA	NA	NA	NA	NA	NA	NA	NA	NA	NA
Calcium	Breast cancer, luminal B-like	Cancer consortia	60928	1682	22497	7	1.8044	0.065	0.187	0.556	0.644 (0.376 to 1.104)	0.109	0.735 (0.387 to 1.398)	0.348	0	0.671	1.112 (0.419 to 2.95)	0.84	-0.019	0.246	2.31	0.804	0	NA	NA	0.556	NA
Copper	Breast cancer, luminal B-like	Cancer consortia	2603	1682	22497	2	1.3381	0.134	0.702	>90%	0.908 (0.743 to 1.109)	0.344	NA	NA	65	0.093	NA	NA	NA	NA	NA	NA	NA	NA	NA	NA	NA
Iron	Breast cancer, luminal B-like	Cancer consortia	48972	1682	22497	2	1.4928	0.089	0.406	>90%	1.114 (0.96 to 1.294)	0.155	NA	NA	0	0.781	NA	NA	NA	NA	NA	NA	NA	NA	NA	NA	NA
Magnesium	Breast cancer, luminal B-like	Cancer consortia	23829	1682	22497	5	1.6584	0.072	0.254	0.725	1.135 (0.912 to 1.413)	0.257	1.064 (0.811 to 1.394)	0.656	0	0.472	1.495 (0.807 to 2.769)	0.291	-0.023	0.417	2.66	0.448	0	NA	NA	0.569	NA
Phosphorus	Breast cancer, luminal B-like	Cancer consortia	21708	1682	22497	3	1.9191	0.061	0.154	0.454	0.893 (0.668 to 1.194)	0.445	0.889 (0.645 to 1.225)	0.473	0	0.92	0.936 (0.235 to 3.729)	0.94	-0.004	0.957	0.16	0.687	NA	NA	NA	NA	NA
Selenium	Breast cancer, luminal B-like	Cancer consortia	9639	1682	22497	2	1.5021	0.088	0.394	>90%	1.031 (0.873 to 1.218)	0.718	NA	NA	0	0.676	NA	NA	NA	NA	NA	NA	NA	NA	NA	NA	NA
Zinc	Breast cancer, luminal B-like	Cancer consortia	2603	1682	22497	2	1.3385	0.134	0.701	>90%	1.024 (0.799 to 1.314)	0.85	NA	NA	78	0.033	NA	NA	NA	NA	NA	NA	NA	NA	NA	NA	NA
Vitamin A1 (retinol)	Breast cancer, luminal B-like	Cancer consortia	5006	1682	22497	2	1.49	0.09	0.409	>90%	0.651 (0.278 to 1.525)	0.323	NA	NA	0	0.782	NA	NA	NA	NA	NA	NA	NA	NA	NA	NA	NA
Vitamin B6	Breast cancer, luminal B-like	Cancer consortia	4763	1682	22497	1	1.7298	0.068	0.216	0.638	1.054 (0.776 to 1.432)	0.735	NA	NA	NA	NA	NA	NA	NA	NA	NA	NA	NA	NA	NA	NA	NA
Vitamin B9 (folate)	Breast cancer, luminal B-like	Cancer consortia	28913	1682	22497	2	1.9852	0.06	0.141	0.406	1.16 (0.821 to 1.64)	0.4	NA	NA	0	0.955	NA	NA	NA	NA	NA	NA	NA	NA	NA	NA	NA
Vitamin B12	Breast cancer, luminal B-like	Cancer consortia	37283	1682	22497	7	1.3616	0.123	0.645	>90%	1.162 (0.949 to 1.424)	0.146	1.135 (0.938 to 1.373)	0.193	63	0.012	1.138 (0.668 to 1.938)	0.655	0.003	0.934	16.28	0.006	1	0.998 (0.872 to 1.142)	0.978	0.029	<0.001
Vitamin C	Breast cancer, luminal B-like	Cancer consortia	52018	1682	22497	7	1.6208	0.075	0.279	0.773	1.035 (0.748 to 1.431)	0.835	0.991 (0.769 to 1.277)	0.943	59	0.025	0.892 (0.544 to 1.463)	0.671	0.016	0.461	12.85	0.025	0	NA	NA	0.098	NA
Vitamin D (25-hydroxyvitamin D)	Breast cancer, luminal B-like	Cancer consortia	79366	1682	22497	6	1.4376	0.1	0.49	>90%	0.928 (0.648 to 1.328)	0.681	0.975 (0.66 to 1.439)	0.898	0	0.586	1.23 (0.65 to 2.33)	0.559	-0.015	0.354	2.65	0.617	0	NA	NA	0.506	NA
Vitamin E	Breast cancer, luminal B-like	Cancer consortia	5006	1682	22497	1	2.7326	0.053	0.078	0.163	0.702 (0.194 to 2.542)	0.59	NA	NA	NA	NA	NA	NA	NA	NA	NA	NA	NA	NA	NA	NA	NA
Calcium	Breast cancer, luminal B HER2 negative-like	Cancer consortia	60928	1779	22594	7	1.7851	0.066	0.194	0.577	1.227 (0.774 to 1.944)	0.385	1 (0.594 to 1.685)	>0.999	0	0.648	0.766 (0.333 to 1.763)	0.559	0.016	0.241	2.44	0.785	0	NA	NA	0.607	NA
Copper	Breast cancer, luminal B HER2 negative-like	Cancer consortia	2603	1779	22594	2	1.3297	0.139	0.724	>90%	0.942 (0.825 to 1.076)	0.381	NA	NA	42	0.19	NA	NA	NA	NA	NA	NA	NA	NA	NA	NA	NA
Iron	Breast cancer, luminal B HER2 negative-like	Cancer consortia	48972	1779	22594	2	1.4807	0.092	0.423	>90%	0.966 (0.85 to 1.098)	0.6	NA	NA	0	0.821	NA	NA	NA	NA	NA	NA	NA	NA	NA	NA	NA
Magnesium	Breast cancer, luminal B HER2 negative-like	Cancer consortia	23829	1779	22594	5	1.6425	0.073	0.264	0.745	1.191 (0.987 to 1.438)	0.069	1.212 (0.968 to 1.519)	0.094	0	0.502	1.697 (0.998 to 2.885)	0.146	-0.03	0.256	1.39	0.708	0	NA	NA	0.564	NA
Phosphorus	Breast cancer, luminal B HER2 negative-like	Cancer consortia	21708	1779	22594	3	1.8973	0.062	0.16	0.472	1.141 (0.888 to 1.465)	0.302	1.149 (0.858 to 1.539)	0.352	0	0.62	2.033 (0.616 to 6.712)	0.452	-0.049	0.51	0.02	0.902	NA	NA	NA	NA	NA
Selenium	Breast cancer, luminal B HER2 negative-like	Cancer consortia	9639	1779	22594	2	1.4898	0.09	0.41	>90%	1.103 (0.867 to 1.403)	0.424	NA	NA	65	0.091	NA	NA	NA	NA	NA	NA	NA	NA	NA	NA	NA
Zinc	Breast cancer, luminal B HER2 negative-like	Cancer consortia	2603	1779	22594	2	1.3301	0.138	0.723	>90%	0.966 (0.831 to 1.124)	0.657	NA	NA	57	0.129	NA	NA	NA	NA	NA	NA	NA	NA	NA	NA	NA
Vitamin A1 (retinol)	Breast cancer, luminal B HER2 negative-like	Cancer consortia	5006	1779	22594	2	1.478	0.092	0.426	>90%	0.91 (0.438 to 1.888)	0.799	NA	NA	0	0.847	NA	NA	NA	NA	NA	NA	NA	NA	NA	NA	NA
Vitamin B6	Breast cancer, luminal B HER2 negative-like	Cancer consortia	4763	1779	22594	1	1.7122	0.069	0.225	0.659	1.164 (0.894 to 1.515)	0.26	NA	NA	NA	NA	NA	NA	NA	NA	NA	NA	NA	NA	NA	NA	NA
Vitamin B9 (folate)	Breast cancer, luminal B HER2 negative-like	Cancer consortia	28913	1779	22594	2	1.962	0.06	0.145	0.422	0.898 (0.668 to 1.208)	0.478	NA	NA	0	0.769	NA	NA	NA	NA	NA	NA	NA	NA	NA	NA	NA
Vitamin B12	Breast cancer, luminal B HER2 negative-like	Cancer consortia	37283	1779	22594	7	1.3527	0.127	0.666	>90%	1.046 (0.941 to 1.164)	0.403	1.064 (0.93 to 1.217)	0.366	0	0.47	0.804 (0.622 to 1.041)	0.159	0.042	0.079	0.76	0.979	0	NA	NA	0.523	NA
Vitamin C	Breast cancer, luminal B HER2 negative-like	Cancer consortia	52018	1779	22594	7	1.6057	0.076	0.291	0.793	1.076 (0.831 to 1.393)	0.578	1.048 (0.846 to 1.298)	0.67	52	0.054	1.042 (0.686 to 1.584)	0.853	0.003	0.849	12.31	0.031	0	NA	NA	0.157	NA
Vitamin D (25-hydroxyvitamin D)	Breast cancer, luminal B HER2 negative-like	Cancer consortia	79366	1779	22594	6	1.4268	0.103	0.509	>90%	1.248 (0.893 to 1.745)	0.194	1.24 (0.883 to 1.741)	0.214	16	0.311	1.52 (0.814 to 2.838)	0.259	-0.011	0.497	5.22	0.265	0	NA	NA	0.544	NA
Vitamin E	Breast cancer, luminal B HER2 negative-like	Cancer consortia	5006	1779	22594	1	2.6948	0.053	0.08	0.169	0.563 (0.187 to 1.696)	0.308	NA	NA	NA	NA	NA	NA	NA	NA	NA	NA	NA	NA	NA	NA	NA
Calcium	Breast cancer, HER2 enriched-like	Cancer consortia	60928	718	21533	7	2.1798	0.057	0.111	0.298	1.317 (0.53 to 3.272)	0.553	1.531 (0.628 to 3.737)	0.349	30	0.203	5.319 (1.349 to 20.972)	0.063	-0.05	0.062	2.75	0.739	0	NA	NA	0.282	NA
Copper	Breast cancer, HER2 enriched-like	Cancer consortia	2603	718	21533	2	1.502	0.087	0.39	>90%	0.947 (0.782 to 1.145)	0.572	NA	NA	18	0.271	NA	NA	NA	NA	NA	NA	NA	NA	NA	NA	NA
Iron	Breast cancer, HER2 enriched-like	Cancer consortia	48972	718	21533	2	1.7288	0.068	0.213	0.637	0.947 (0.763 to 1.176)	0.625	NA	NA	0	0.559	NA	NA	NA	NA	NA	NA	NA	NA	NA	NA	NA
Magnesium	Breast cancer, HER2 enriched-like	Cancer consortia	23829	718	21533	5	1.9695	0.06	0.141	0.413	1.216 (0.881 to 1.676)	0.234	1.401 (0.947 to 2.073)	0.091	0	0.639	1.675 (0.677 to 4.142)	0.346	-0.027	0.512	1.98	0.576	0	NA	NA	0.6	NA
Phosphorus	Breast cancer, HER2 enriched-like	Cancer consortia	21708	718	21533	3	2.3439	0.055	0.097	0.241	0.453 (0.298 to 0.687)	<0.001	0.464 (0.277 to 0.777)	0.004	0	0.368	0.228 (0.021 to 2.452)	0.437	0.059	0.666	1.5	0.221	NA	NA	NA	NA	NA
Selenium	Breast cancer, HER2 enriched-like	Cancer consortia	9639	718	21533	2	1.7424	0.067	0.207	0.621	1.036 (0.814 to 1.319)	0.773	NA	NA	0	0.715	NA	NA	NA	NA	NA	NA	NA	NA	NA	NA	NA
Zinc	Breast cancer, HER2 enriched-like	Cancer consortia	2603	718	21533	2	1.5026	0.087	0.39	>90%	1.037 (0.871 to 1.233)	0.685	NA	NA	5	0.305	NA	NA	NA	NA	NA	NA	NA	NA	NA	NA	NA
Vitamin A1 (retinol)	Breast cancer, HER2 enriched-like	Cancer consortia	5006	718	21533	2	1.7247	0.068	0.215	0.642	0.478 (0.097 to 2.346)	0.363	NA	NA	40	0.198	NA	NA	NA	NA	NA	NA	NA	NA	NA	NA	NA
Vitamin B6	Breast cancer, HER2 enriched-like	Cancer consortia	4763	718	21533	1	2.0725	0.058	0.124	0.349	1.015 (0.651 to 1.582)	0.948	NA	NA	NA	NA	NA	NA	NA	NA	NA	NA	NA	NA	NA	NA	NA
Vitamin B9 (folate)	Breast cancer, HER2 enriched-like	Cancer consortia	28913	718	21533	2	2.438	0.054	0.091	0.216	0.595 (0.275 to 1.287)	0.187	NA	NA	57	0.125	NA	NA	NA	NA	NA	NA	NA	NA	NA	NA	NA
Vitamin B12	Breast cancer, HER2 enriched-like	Cancer consortia	37283	718	21533	7	1.5366	0.082	0.35	0.879	1.005 (0.839 to 1.204)	0.957	1.004 (0.81 to 1.246)	0.968	0	0.925	0.937 (0.605 to 1.452)	0.782	0.011	0.744	1.82	0.873	0	NA	NA	0.922	NA
Vitamin C	Breast cancer, HER2 enriched-like	Cancer consortia	52018	718	21533	7	1.915	0.061	0.153	0.453	1.574 (1.088 to 2.275)	0.016	1.402 (0.945 to 2.08)	0.093	27	0.223	1.072 (0.666 to 1.724)	0.786	0.038	0.088	3.73	0.589	0	NA	NA	0.29	NA
Vitamin D (25-hydroxyvitamin D)	Breast cancer, HER2 enriched-like	Cancer consortia	79366	718	21533	6	1.648	0.072	0.257	0.738	0.722 (0.43 to 1.212)	0.218	0.781 (0.447 to 1.365)	0.385	0	0.874	0.99 (0.393 to 2.493)	0.985	-0.017	0.463	1.16	0.885	0	NA	NA	0.78	NA
Vitamin E	Breast cancer, HER2 enriched-like	Cancer consortia	5006	718	21533	1	3.4777	0.051	0.063	0.101	1.483 (0.232 to 9.484)	0.677	NA	NA	NA	NA	NA	NA	NA	NA	NA	NA	NA	NA	NA	NA	NA
Calcium	Breast cancer, triple-negative	Cancer consortia	60928	2006	22821	7	1.7459	0.068	0.21	0.62	0.583 (0.365 to 0.933)	0.024	0.516 (0.298 to 0.894)	0.018	0	0.745	0.4 (0.171 to 0.939)	0.089	0.013	0.347	2.42	0.789	0	NA	NA	0.765	NA
Copper	Breast cancer, triple-negative	Cancer consortia	2603	2006	22821	2	1.3125	0.149	0.768	>90%	1.013 (0.915 to 1.122)	0.8	NA	NA	0	0.367	NA	NA	NA	NA	NA	NA	NA	NA	NA	NA	NA
Iron	Breast cancer, triple-negative	Cancer consortia	48972	2006	22821	2	1.456	0.096	0.46	>90%	0.905 (0.795 to 1.03)	0.13	NA	NA	0	0.978	NA	NA	NA	NA	NA	NA	NA	NA	NA	NA	NA
Magnesium	Breast cancer, triple-negative	Cancer consortia	23829	2006	22821	5	1.6099	0.076	0.288	0.787	0.976 (0.768 to 1.24)	0.844	0.931 (0.727 to 1.192)	0.57	36	0.181	0.642 (0.355 to 1.162)	0.239	0.035	0.235	3.61	0.307	0	NA	NA	0.264	NA
Phosphorus	Breast cancer, triple-negative	Cancer consortia	21708	2006	22821	3	1.8529	0.063	0.172	0.511	1.043 (0.672 to 1.618)	0.852	0.917 (0.647 to 1.3)	0.625	66	0.051	4.345 (1.273 to 14.837)	0.257	-0.121	0.258	0.51	0.474	NA	NA	NA	NA	NA
Selenium	Breast cancer, triple-negative	Cancer consortia	9639	2006	22821	2	1.4646	0.095	0.447	>90%	1.112 (0.933 to 1.325)	0.234	NA	NA	33	0.223	NA	NA	NA	NA	NA	NA	NA	NA	NA	NA	NA
Zinc	Breast cancer, triple-negative	Cancer consortia	2603	2006	22821	2	1.3129	0.149	0.767	>90%	1.066 (0.927 to 1.225)	0.37	NA	NA	47	0.168	NA	NA	NA	NA	NA	NA	NA	NA	NA	NA	NA
Vitamin A1 (retinol)	Breast cancer, triple-negative	Cancer consortia	5006	2006	22821	2	1.4534	0.097	0.464	>90%	0.629 (0.3 to 1.32)	0.221	NA	NA	0	0.388	NA	NA	NA	NA	NA	NA	NA	NA	NA	NA	NA
Vitamin B6	Breast cancer, triple-negative	Cancer consortia	4763	2006	22821	1	1.6763	0.071	0.244	0.703	1.361 (1.04 to 1.78)	0.025	NA	NA	NA	NA	NA	NA	NA	NA	NA	NA	NA	NA	NA	NA	NA
Vitamin B9 (folate)	Breast cancer, triple-negative	Cancer consortia	28913	2006	22821	2	1.9147	0.062	0.156	0.458	1.262 (0.626 to 2.541)	0.515	NA	NA	82	0.019	NA	NA	NA	NA	NA	NA	NA	NA	NA	NA	NA
Vitamin B12	Breast cancer, triple-negative	Cancer consortia	37283	2006	22821	7	1.3343	0.136	0.712	>90%	0.961 (0.864 to 1.069)	0.462	0.97 (0.848 to 1.11)	0.659	0	0.664	0.979 (0.758 to 1.265)	0.878	-0.003	0.88	4.07	0.539	0	NA	NA	0.66	NA
Vitamin C	Breast cancer, triple-negative	Cancer consortia	52018	2006	22821	7	1.5749	0.079	0.317	0.832	0.854 (0.612 to 1.19)	0.351	0.919 (0.735 to 1.149)	0.458	71	0.002	0.98 (0.587 to 1.636)	0.943	-0.015	0.504	18.49	0.002	0	NA	NA	0.056	NA
Vitamin D (25-hydroxyvitamin D)	Breast cancer, triple-negative	Cancer consortia	79366	2006	22821	6	1.4047	0.109	0.552	>90%	1.28 (0.766 to 2.138)	0.345	1.252 (0.878 to 1.786)	0.214	63	0.018	1.144 (0.415 to 3.152)	0.807	0.006	0.806	13.46	0.009	0	NA	NA	0.117	NA
Vitamin E	Breast cancer, triple-negative	Cancer consortia	5006	2006	22821	1	2.6177	0.054	0.083	0.182	1.603 (0.53 to 4.854)	0.404	NA	NA	NA	NA	NA	NA	NA	NA	NA	NA	NA	NA	NA	NA	NA
Calcium	Lung cancer, ever smoker	Cancer consortia	60928	23223	40187	7	1.3703	0.138	0.648	>90%	0.837 (0.534 to 1.31)	0.435	0.782 (0.471 to 1.298)	0.342	0	0.45	0.768 (0.323 to 1.826)	0.576	0.003	0.826	5.7	0.336	0	NA	NA	0.594	NA
Copper	Lung cancer, ever smoker	Cancer consortia	2603	23223	40187	2	1.1424	0.52	>90%	>90%	1.133 (1.026 to 1.252)	0.014	NA	NA	0	0.346	NA	NA	NA	NA	NA	NA	NA	NA	NA	NA	NA
Iron	Lung cancer, ever smoker	Cancer consortia	48972	23223	40187	2	1.2135	0.284	>90%	>90%	0.948 (0.753 to 1.193)	0.648	NA	NA	70	0.067	NA	NA	NA	NA	NA	NA	NA	NA	NA	NA	NA
Magnesium	Lung cancer, ever smoker	Cancer consortia	23829	23223	40187	6	1.2697	0.204	0.867	>90%	1.151 (0.865 to 1.531)	0.335	1.032 (0.798 to 1.336)	0.809	65	0.013	1.878 (0.813 to 4.336)	0.214	-0.04	0.292	10.56	0.032	1	0.895 (0.778 to 1.03)	0.197	0.042	<0.001
Phosphorus	Lung cancer, ever smoker	Cancer consortia	21708	23223	40187	4	1.3857	0.132	0.619	>90%	1.105 (0.888 to 1.375)	0.371	1.221 (0.911 to 1.637)	0.181	0	0.463	1.475 (0.465 to 4.684)	0.577	-0.025	0.666	2.28	0.319	0	NA	NA	0.454	NA
Selenium	Lung cancer, ever smoker	Cancer consortia	9639	23223	40187	2	1.2179	0.276	>90%	>90%	0.989 (0.86 to 1.137)	0.874	NA	NA	0	0.536	NA	NA	NA	NA	NA	NA	NA	NA	NA	NA	NA
Zinc	Lung cancer, ever smoker	Cancer consortia	2603	23223	40187	2	1.1426	0.519	>90%	>90%	1.014 (0.919 to 1.119)	0.783	NA	NA	0	0.948	NA	NA	NA	NA	NA	NA	NA	NA	NA	NA	NA
Vitamin A1 (retinol)	Lung cancer, ever smoker	Cancer consortia	5006	23223	40187	2	1.2122	0.287	>90%	>90%	1.714 (0.845 to 3.476)	0.135	NA	NA	0	0.581	NA	NA	NA	NA	NA	NA	NA	NA	NA	NA	NA
Vitamin B6	Lung cancer, ever smoker	Cancer consortia	4763	23223	40187	1	1.3309	0.157	0.731	>90%	0.971 (0.749 to 1.257)	0.82	NA	NA	NA	NA	NA	NA	NA	NA	NA	NA	NA	NA	NA	NA	NA
Vitamin B9 (folate)	Lung cancer, ever smoker	Cancer consortia	28913	23223	40187	2	1.4712	0.108	0.483	>90%	0.746 (0.561 to 0.993)	0.044	NA	NA	0	0.973	NA	NA	NA	NA	NA	NA	NA	NA	NA	NA	NA
Vitamin B12	Lung cancer, ever smoker	Cancer consortia	37283	23223	40187	7	1.153	0.469	>90%	>90%	1.073 (0.966 to 1.191)	0.188	1.072 (0.946 to 1.214)	0.275	0	0.857	1.151 (0.896 to 1.48)	0.321	-0.012	0.57	2.23	0.817	0	NA	NA	0.887	NA
Vitamin C	Lung cancer, ever smoker	Cancer consortia	52018	23223	40187	9	1.25	0.226	>90%	>90%	1.149 (0.972 to 1.358)	0.104	1.091 (0.874 to 1.361)	0.442	0	0.451	0.972 (0.742 to 1.274)	0.844	0.016	0.167	5.45	0.606	0	NA	NA	0.498	NA
Vitamin D (25-hydroxyvitamin D)	Lung cancer, ever smoker	Cancer consortia	79366	23223	40187	6	1.1877	0.345	>90%	>90%	1.331 (0.937 to 1.891)	0.11	1.373 (0.998 to 1.887)	0.051	25	0.246	1.365 (0.678 to 2.748)	0.432	-0.001	0.936	6.67	0.155	0	NA	NA	0.451	NA
Vitamin E	Lung cancer, ever smoker	Cancer consortia	5006	23223	40187	3	1.4215	0.12	0.556	>90%	0.707 (0.288 to 1.738)	0.451	0.913 (0.368 to 2.266)	0.844	46	0.159	40.233 (0.305 to 5307.471)	0.378	-0.135	0.349	1	0.317	NA	NA	NA	NA	NA
Calcium	Lung cancer, never smoker	Cancer consortia	60928	2355	9859	7	1.8256	0.067	0.195	0.552	0.476 (0.167 to 1.358)	0.165	0.493 (0.141 to 1.719)	0.267	0	0.576	0.655 (0.099 to 4.324)	0.679	-0.011	0.706	4.59	0.468	0	NA	NA	0.672	NA
Copper	Lung cancer, never smoker	Cancer consortia	2603	2355	9859	2	1.3299	0.144	0.726	>90%	0.914 (0.723 to 1.156)	0.452	NA	NA	0	0.569	NA	NA	NA	NA	NA	NA	NA	NA	NA	NA	NA
Iron	Lung cancer, never smoker	Cancer consortia	48972	2355	9859	2	1.4898	0.094	0.425	>90%	0.865 (0.42 to 1.78)	0.693	NA	NA	83	0.016	NA	NA	NA	NA	NA	NA	NA	NA	NA	NA	NA
Magnesium	Lung cancer, never smoker	Cancer consortia	23829	2355	9859	6	1.6132	0.079	0.301	0.784	0.841 (0.567 to 1.249)	0.391	0.839 (0.504 to 1.396)	0.499	0	0.781	0.78 (0.234 to 2.6)	0.707	0.006	0.903	2.45	0.653	0	NA	NA	0.825	NA
Phosphorus	Lung cancer, never smoker	Cancer consortia	21708	2355	9859	4	1.8571	0.066	0.185	0.524	0.868 (0.506 to 1.488)	0.606	0.848 (0.445 to 1.617)	0.617	7	0.357	7.312 (0.564 to 94.842)	0.268	-0.187	0.238	0.46	0.793	0	NA	NA	0.416	NA
Selenium	Lung cancer, never smoker	Cancer consortia	9639	2355	9859	2	1.4996	0.092	0.412	>90%	0.954 (0.647 to 1.407)	0.811	NA	NA	27	0.243	NA	NA	NA	NA	NA	NA	NA	NA	NA	NA	NA
Zinc	Lung cancer, never smoker	Cancer consortia	2603	2355	9859	2	1.3303	0.144	0.725	>90%	0.966 (0.553 to 1.69)	0.905	NA	NA	83	0.015	NA	NA	NA	NA	NA	NA	NA	NA	NA	NA	NA
Vitamin A1 (retinol)	Lung cancer, never smoker	Cancer consortia	5006	2355	9859	2	1.4869	0.095	0.429	>90%	3.059 (0.578 to 16.184)	0.188	NA	NA	0	0.703	NA	NA	NA	NA	NA	NA	NA	NA	NA	NA	NA
Vitamin B6	Lung cancer, never smoker	Cancer consortia	4763	2355	9859	1	1.7437	0.07	0.226	0.633	0.664 (0.362 to 1.218)	0.186	NA	NA	NA	NA	NA	NA	NA	NA	NA	NA	NA	NA	NA	NA	NA
Vitamin B9 (folate)	Lung cancer, never smoker	Cancer consortia	28913	2355	9859	2	2.0271	0.061	0.146	0.402	1.028 (0.434 to 2.433)	0.95	NA	NA	40	0.198	NA	NA	NA	NA	NA	NA	NA	NA	NA	NA	NA
Vitamin B12	Lung cancer, never smoker	Cancer consortia	37283	2355	9859	6	1.4231	0.108	0.527	>90%	0.902 (0.603 to 1.349)	0.615	0.897 (0.602 to 1.338)	0.596	45	0.104	1.134 (0.475 to 2.707)	0.791	-0.038	0.585	8.39	0.078	0	NA	NA	0.171	NA
Vitamin C	Lung cancer, never smoker	Cancer consortia	52018	2355	9859	8	1.5861	0.081	0.323	0.817	0.971 (0.609 to 1.55)	0.903	0.947 (0.576 to 1.556)	0.83	25	0.228	0.907 (0.408 to 2.015)	0.818	0.007	0.834	9.28	0.159	0	NA	NA	0.317	NA
Vitamin D (25-hydroxyvitamin D)	Lung cancer, never smoker	Cancer consortia	79366	2355	9859	5	1.4585	0.1	0.469	>90%	0.656 (0.238 to 1.808)	0.415	0.849 (0.378 to 1.904)	0.691	44	0.126	1.649 (0.363 to 7.49)	0.563	-0.054	0.236	4.17	0.244	0	NA	NA	0.366	NA
Vitamin E	Lung cancer, never smoker	Cancer consortia	5006	2355	9859	3	1.9293	0.063	0.166	0.467	3.283 (0.617 to 17.461)	0.163	2.126 (0.245 to 18.449)	0.494	16	0.303	0.005 (0 to 828.281)	0.548	0.215	0.48	1.12	0.29	NA	NA	NA	NA	NA
Calcium	Lung cancer, adenocarcinoma	Cancer consortia	60928	11273	66756	7	1.3309	0.141	0.722	>90%	0.687 (0.42 to 1.124)	0.135	0.659 (0.375 to 1.157)	0.146	0	0.844	0.607 (0.249 to 1.478)	0.322	0.004	0.756	2.6	0.761	0	NA	NA	0.888	NA
Copper	Lung cancer, adenocarcinoma	Cancer consortia	2603	11273	66756	2	1.1379	0.533	>90%	>90%	1.091 (0.979 to 1.216)	0.116	NA	NA	0	0.638	NA	NA	NA	NA	NA	NA	NA	NA	NA	NA	NA
Iron	Lung cancer, adenocarcinoma	Cancer consortia	48972	11273	66756	1	1.3289	0.142	0.727	>90%	1.188 (0.961 to 1.469)	0.112	NA	NA	NA	NA	NA	NA	NA	NA	NA	NA	NA	NA	NA	NA	NA
Magnesium	Lung cancer, adenocarcinoma	Cancer consortia	23829	11273	66756	6	1.2494	0.209	>90%	>90%	1.057 (0.843 to 1.325)	0.631	1 (0.778 to 1.286)	>0.999	35	0.175	1.822 (1.044 to 3.181)	0.102	-0.044	0.112	3.57	0.468	0	NA	NA	0.192	NA
Phosphorus	Lung cancer, adenocarcinoma	Cancer consortia	21708	11273	66756	4	1.3429	0.135	0.693	>90%	1.129 (0.89 to 1.431)	0.318	1.046 (0.793 to 1.381)	0.749	0	0.835	0.824 (0.254 to 2.671)	0.778	0.028	0.646	0.57	0.751	0	NA	NA	0.846	NA
Selenium	Lung cancer, adenocarcinoma	Cancer consortia	9639	11273	66756	2	1.2052	0.284	>90%	>90%	1.051 (0.902 to 1.224)	0.525	NA	NA	0	0.607	NA	NA	NA	NA	NA	NA	NA	NA	NA	NA	NA
Zinc	Lung cancer, adenocarcinoma	Cancer consortia	2603	11273	66756	2	1.138	0.532	>90%	>90%	1.04 (0.934 to 1.158)	0.475	NA	NA	0	0.787	NA	NA	NA	NA	NA	NA	NA	NA	NA	NA	NA
Vitamin A1 (retinol)	Lung cancer, adenocarcinoma	Cancer consortia	5006	11273	66756	2	1.2002	0.295	>90%	>90%	1.421 (0.429 to 4.705)	0.565	NA	NA	59	0.118	NA	NA	NA	NA	NA	NA	NA	NA	NA	NA	NA
Vitamin B6	Lung cancer, adenocarcinoma	Cancer consortia	4763	11273	66756	1	1.2996	0.161	0.801	>90%	0.967 (0.732 to 1.279)	0.816	NA	NA	NA	NA	NA	NA	NA	NA	NA	NA	NA	NA	NA	NA	NA
Vitamin B9 (folate)	Lung cancer, adenocarcinoma	Cancer consortia	28913	11273	66756	2	1.4077	0.11	0.551	>90%	0.705 (0.489 to 1.016)	0.061	NA	NA	29	0.236	NA	NA	NA	NA	NA	NA	NA	NA	NA	NA	NA
Vitamin B12	Lung cancer, adenocarcinoma	Cancer consortia	37283	11273	66756	7	1.1475	0.481	>90%	>90%	1.257 (1.054 to 1.499)	0.011	1.256 (1.063 to 1.484)	0.007	59	0.024	1.513 (0.989 to 2.315)	0.114	-0.03	0.39	12.37	0.03	0	NA	NA	0.059	NA
Vitamin C	Lung cancer, adenocarcinoma	Cancer consortia	52018	11273	66756	9	1.2328	0.232	>90%	>90%	1.122 (0.906 to 1.389)	0.29	1.084 (0.856 to 1.374)	0.502	28	0.198	1.067 (0.742 to 1.534)	0.738	0.005	0.738	10.87	0.144	0	NA	NA	0.3	NA
Vitamin D (25-hydroxyvitamin D)	Lung cancer, adenocarcinoma	Cancer consortia	79366	11273	66756	6	1.1786	0.355	>90%	>90%	1.261 (0.885 to 1.797)	0.199	1.355 (0.948 to 1.935)	0.096	13	0.331	1.671 (0.898 to 3.108)	0.18	-0.015	0.344	4.47	0.346	0	NA	NA	0.46	NA
Vitamin E	Lung cancer, adenocarcinoma	Cancer consortia	5006	11273	66756	3	1.3704	0.123	0.629	>90%	1.004 (0.38 to 2.653)	0.993	1.265 (0.453 to 3.537)	0.654	46	0.158	73.277 (0.267 to 20082.72)	0.374	-0.143	0.372	1.12	0.289	NA	NA	NA	NA	NA
Calcium	Lung cancer, squamous cell carcinoma	Cancer consortia	60928	2664	24108	7	1.6607	0.073	0.256	0.723	0.998 (0.528 to 1.887)	0.996	1.001 (0.515 to 1.948)	0.997	19	0.283	1.026 (0.29 to 3.631)	0.97	-0.001	0.962	7.43	0.191	0	NA	NA	0.433	NA
Copper	Lung cancer, squamous cell carcinoma	Cancer consortia	2603	2664	24108	2	1.2755	0.178	0.861	>90%	1.013 (0.893 to 1.149)	0.839	NA	NA	0	0.321	NA	NA	NA	NA	NA	NA	NA	NA	NA	NA	NA
Iron	Lung cancer, squamous cell carcinoma	Cancer consortia	48972	2664	24108	2	1.4025	0.11	0.557	>90%	0.881 (0.752 to 1.032)	0.117	NA	NA	0	0.691	NA	NA	NA	NA	NA	NA	NA	NA	NA	NA	NA
Magnesium	Lung cancer, squamous cell carcinoma	Cancer consortia	23829	2664	24108	5	1.5182	0.086	0.377	0.898	1.176 (0.799 to 1.729)	0.411	1.206 (0.885 to 1.644)	0.236	67	0.018	1.343 (0.341 to 5.292)	0.701	-0.011	0.853	11.79	0.008	0	NA	NA	0.098	NA
Phosphorus	Lung cancer, squamous cell carcinoma	Cancer consortia	21708	2664	24108	4	1.6845	0.071	0.242	0.694	1.163 (0.837 to 1.617)	0.368	1.196 (0.802 to 1.784)	0.381	25	0.263	2.493 (0.413 to 15.055)	0.424	-0.066	0.486	2.93	0.231	0	NA	NA	0.323	NA
Selenium	Lung cancer, squamous cell carcinoma	Cancer consortia	9639	2664	24108	2	1.4102	0.108	0.542	>90%	1.125 (0.942 to 1.343)	0.193	NA	NA	0	0.94	NA	NA	NA	NA	NA	NA	NA	NA	NA	NA	NA
Zinc	Lung cancer, squamous cell carcinoma	Cancer consortia	2603	2664	24108	2	1.2758	0.178	0.86	>90%	1.015 (0.896 to 1.151)	0.812	NA	NA	0	0.634	NA	NA	NA	NA	NA	NA	NA	NA	NA	NA	NA
Vitamin A1 (retinol)	Lung cancer, squamous cell carcinoma	Cancer consortia	5006	2664	24108	2	1.4002	0.111	0.562	>90%	1.305 (0.17 to 10.046)	0.798	NA	NA	81	0.023	NA	NA	NA	NA	NA	NA	NA	NA	NA	NA	NA
Vitamin B6	Lung cancer, squamous cell carcinoma	Cancer consortia	4763	2664	24108	1	1.5986	0.077	0.299	0.802	0.892 (0.644 to 1.235)	0.492	NA	NA	NA	NA	NA	NA	NA	NA	NA	NA	NA	NA	NA	NA	NA
Vitamin B9 (folate)	Lung cancer, squamous cell carcinoma	Cancer consortia	28913	2664	24108	2	1.8119	0.065	0.187	0.552	0.923 (0.644 to 1.324)	0.663	NA	NA	0	0.875	NA	NA	NA	NA	NA	NA	NA	NA	NA	NA	NA
Vitamin B12	Lung cancer, squamous cell carcinoma	Cancer consortia	37283	2664	24108	7	1.2947	0.162	0.813	>90%	0.953 (0.818 to 1.11)	0.534	0.878 (0.741 to 1.039)	0.13	24	0.242	0.858 (0.582 to 1.265)	0.474	0.017	0.586	7.44	0.19	0	NA	NA	0.27	NA
Vitamin C	Lung cancer, squamous cell carcinoma	Cancer consortia	52018	2664	24108	9	1.4653	0.095	0.448	>90%	0.91 (0.738 to 1.123)	0.379	0.912 (0.702 to 1.184)	0.489	0	0.725	0.825 (0.59 to 1.155)	0.3	0.009	0.489	4.76	0.689	0	NA	NA	0.786	NA
Vitamin D (25-hydroxyvitamin D)	Lung cancer, squamous cell carcinoma	Cancer consortia	79366	2664	24108	5	1.3629	0.124	0.643	>90%	0.868 (0.588 to 1.279)	0.473	0.9 (0.586 to 1.381)	0.629	0	0.748	0.944 (0.448 to 1.988)	0.889	-0.005	0.811	1.87	0.6	0	NA	NA	0.806	NA
Vitamin E	Lung cancer, squamous cell carcinoma	Cancer consortia	5006	2664	24108	2	2.0239	0.06	0.136	0.385	1.063 (0.36 to 3.141)	0.912	NA	NA	0	0.538	NA	NA	NA	NA	NA	NA	NA	NA	NA	NA	NA
Calcium	Lung cancer, small cell carcinoma	Cancer consortia	60928	7426	63053	6	1.4041	0.11	0.555	>90%	2.11 (0.612 to 7.28)	0.237	2.065 (0.7 to 6.09)	0.189	44	0.11	1.991 (0.175 to 22.603)	0.608	0.002	0.957	8.98	0.062	0	NA	NA	0.282	NA
Copper	Lung cancer, small cell carcinoma	Cancer consortia	2603	7426	63053	2	1.1642	0.404	>90%	>90%	1.267 (1.04 to 1.543)	0.019	NA	NA	0	0.438	NA	NA	NA	NA	NA	NA	NA	NA	NA	NA	NA
Iron	Lung cancer, small cell carcinoma	Cancer consortia	48972	7426	63053	2	1.2394	0.22	>90%	>90%	0.859 (0.666 to 1.108)	0.24	NA	NA	0	0.577	NA	NA	NA	NA	NA	NA	NA	NA	NA	NA	NA
Magnesium	Lung cancer, small cell carcinoma	Cancer consortia	23829	7426	63053	6	1.2961	0.161	0.81	>90%	1.135 (0.813 to 1.585)	0.455	1.157 (0.754 to 1.775)	0.505	0	0.662	2.084 (0.753 to 5.767)	0.23	-0.05	0.284	1.72	0.788	0	NA	NA	0.731	NA
Phosphorus	Lung cancer, small cell carcinoma	Cancer consortia	21708	7426	63053	4	1.406	0.109	0.551	>90%	1.065 (0.613 to 1.852)	0.823	0.941 (0.546 to 1.622)	0.826	37	0.192	3.181 (0.16 to 63.09)	0.527	-0.096	0.54	3.73	0.155	0	NA	NA	0.313	NA
Selenium	Lung cancer, small cell carcinoma	Cancer consortia	9639	7426	63053	2	1.2439	0.214	>90%	>90%	0.797 (0.601 to 1.057)	0.115	NA	NA	0	0.333	NA	NA	NA	NA	NA	NA	NA	NA	NA	NA	NA
Zinc	Lung cancer, small cell carcinoma	Cancer consortia	2603	7426	63053	2	1.1644	0.403	>90%	>90%	0.827 (0.658 to 1.038)	0.101	NA	NA	24	0.25	NA	NA	NA	NA	NA	NA	NA	NA	NA	NA	NA
Vitamin A1 (retinol)	Lung cancer, small cell carcinoma	Cancer consortia	5006	7426	63053	2	1.238	0.222	>90%	>90%	3.531 (0.859 to 14.523)	0.08	NA	NA	0	0.728	NA	NA	NA	NA	NA	NA	NA	NA	NA	NA	NA
Vitamin B6	Lung cancer, small cell carcinoma	Cancer consortia	4763	7426	63053	1	1.3552	0.127	0.662	>90%	0.704 (0.422 to 1.174)	0.179	NA	NA	NA	NA	NA	NA	NA	NA	NA	NA	NA	NA	NA	NA	NA
Vitamin B9 (folate)	Lung cancer, small cell carcinoma	Cancer consortia	28913	7426	63053	2	1.4817	0.092	0.424	>90%	1.222 (0.48 to 3.114)	0.674	NA	NA	62	0.104	NA	NA	NA	NA	NA	NA	NA	NA	NA	NA	NA
Vitamin B12	Lung cancer, small cell carcinoma	Cancer consortia	37283	7426	63053	7	1.1756	0.362	>90%	>90%	1.17 (0.95 to 1.441)	0.139	1.193 (0.924 to 1.54)	0.176	0	0.863	1.386 (0.839 to 2.288)	0.258	-0.028	0.5	2.02	0.846	0	NA	NA	0.881	NA
Vitamin C	Lung cancer, small cell carcinoma	Cancer consortia	52018	7426	63053	9	1.2765	0.178	0.859	>90%	1.261 (0.816 to 1.949)	0.297	1.368 (0.854 to 2.191)	0.192	40	0.104	1.317 (0.615 to 2.82)	0.502	-0.004	0.891	13.2	0.067	0	NA	NA	0.137	NA
Vitamin D (25-hydroxyvitamin D)	Lung cancer, small cell carcinoma	Cancer consortia	79366	7426	63053	5	1.3794	0.118	0.606	>90%	0.335 (0.112 to 1)	0.05	0.352 (0.101 to 1.223)	0.1	0	0.903	0.708 (0.015 to 32.738)	0.871	-0.021	0.717	0.88	0.829	0	NA	NA	0.883	NA
Vitamin E	Lung cancer, small cell carcinoma	Cancer consortia	5006	7426	63053	3	1.4382	0.101	0.492	>90%	0.41 (0.11 to 1.532)	0.185	0.278 (0.055 to 1.401)	0.121	0	0.521	0.04 (0 to 988.189)	0.646	0.077	0.729	1.08	0.298	NA	NA	NA	NA	NA
Calcium	Ovarian cancer, clear cell	Cancer consortia	60928	1366	42307	7	1.854	0.063	0.168	0.505	1.333 (0.391 to 4.549)	0.646	1.67 (0.405 to 6.885)	0.478	0	0.67	2.904 (0.315 to 26.762)	0.39	-0.027	0.447	3.37	0.643	0	NA	NA	0.659	NA
Copper	Ovarian cancer, clear cell	Cancer consortia	2603	1366	42307	2	1.3627	0.122	0.641	>90%	0.947 (0.523 to 1.716)	0.858	NA	NA	79	0.029	NA	NA	NA	NA	NA	NA	NA	NA	NA	NA	NA
Iron	Ovarian cancer, clear cell	Cancer consortia	48972	1366	42307	2	1.5264	0.084	0.361	0.891	1.285 (0.833 to 1.984)	0.257	NA	NA	44	0.181	NA	NA	NA	NA	NA	NA	NA	NA	NA	NA	NA
Magnesium	Ovarian cancer, clear cell	Cancer consortia	23829	1366	42307	6	1.6489	0.072	0.256	0.736	0.661 (0.382 to 1.145)	0.14	0.677 (0.357 to 1.285)	0.233	31	0.201	1.868 (0.401 to 8.693)	0.47	-0.085	0.234	4.88	0.3	0	NA	NA	0.215	NA
Phosphorus	Ovarian cancer, clear cell	Cancer consortia	21708	1366	42307	4	1.8839	0.062	0.16	0.479	0.472 (0.19 to 1.171)	0.105	0.834 (0.351 to 1.984)	0.682	57	0.071	0.776 (0.003 to 194.513)	0.936	-0.043	0.874	6.92	0.031	0	NA	NA	0.16	NA
Selenium	Ovarian cancer, clear cell	Cancer consortia	9639	1366	42307	2	1.5363	0.082	0.35	0.879	1.127 (0.77 to 1.649)	0.539	NA	NA	0	0.375	NA	NA	NA	NA	NA	NA	NA	NA	NA	NA	NA
Zinc	Ovarian cancer, clear cell	Cancer consortia	2603	1366	42307	2	1.3631	0.121	0.64	>90%	1.017 (0.775 to 1.335)	0.903	NA	NA	0	0.779	NA	NA	NA	NA	NA	NA	NA	NA	NA	NA	NA
Vitamin A1 (retinol)	Ovarian cancer, clear cell	Cancer consortia	5006	1366	42307	2	1.5235	0.084	0.364	0.894	0.401 (0.058 to 2.746)	0.352	NA	NA	0	0.581	NA	NA	NA	NA	NA	NA	NA	NA	NA	NA	NA
Vitamin B6	Ovarian cancer, clear cell	Cancer consortia	4763	1366	42307	1	1.7757	0.065	0.194	0.584	0.729 (0.368 to 1.447)	0.366	NA	NA	NA	NA	NA	NA	NA	NA	NA	NA	NA	NA	NA	NA	NA
Vitamin B9 (folate)	Ovarian cancer, clear cell	Cancer consortia	28913	1366	42307	2	2.0435	0.059	0.128	0.366	1.23 (0.56 to 2.702)	0.606	NA	NA	0	0.407	NA	NA	NA	NA	NA	NA	NA	NA	NA	NA	NA
Vitamin B12	Ovarian cancer, clear cell	Cancer consortia	37283	1366	42307	7	1.3876	0.113	0.584	>90%	1.437 (1.023 to 2.017)	0.036	1.339 (0.952 to 1.885)	0.094	32	0.187	0.87 (0.408 to 1.856)	0.733	0.082	0.213	6.24	0.284	0	NA	NA	0.282	NA
Vitamin C	Ovarian cancer, clear cell	Cancer consortia	52018	1366	42307	9	1.6067	0.075	0.286	0.791	0.802 (0.515 to 1.25)	0.33	0.865 (0.511 to 1.465)	0.59	4	0.398	0.852 (0.405 to 1.79)	0.684	-0.006	0.844	8.32	0.305	0	NA	NA	0.483	NA
Vitamin D (25-hydroxyvitamin D)	Ovarian cancer, clear cell	Cancer consortia	79366	1366	42307	6	1.4681	0.093	0.437	>90%	0.576 (0.233 to 1.422)	0.232	0.65 (0.264 to 1.596)	0.347	19	0.288	0.835 (0.147 to 4.75)	0.849	-0.02	0.639	5.81	0.213	0	NA	NA	0.486	NA
Vitamin E	Ovarian cancer, clear cell	Cancer consortia	5006	1366	42307	3	1.952	0.06	0.145	0.425	0.18 (0.03 to 1.101)	0.063	0.155 (0.007 to 3.612)	0.246	0	0.734	38.369 (0 to 27239967.357)	0.689	-0.178	0.576	0	0.987	NA	NA	NA	NA	NA
Calcium	Ovarian cancer, endometrioid	Cancer consortia	60928	2810	43751	7	1.6126	0.075	0.284	0.784	0.538 (0.222 to 1.304)	0.17	0.623 (0.22 to 1.763)	0.373	0	0.45	0.711 (0.129 to 3.9)	0.71	-0.01	0.716	5.6	0.348	0	NA	NA	0.579	NA
Copper	Ovarian cancer, endometrioid	Cancer consortia	2603	2810	43751	2	1.2584	0.194	>90%	>90%	1.034 (0.832 to 1.285)	0.764	NA	NA	22	0.259	NA	NA	NA	NA	NA	NA	NA	NA	NA	NA	NA
Iron	Ovarian cancer, endometrioid	Cancer consortia	48972	2810	43751	2	1.3759	0.118	0.612	>90%	0.999 (0.582 to 1.716)	0.997	NA	NA	80	0.025	NA	NA	NA	NA	NA	NA	NA	NA	NA	NA	NA
Magnesium	Ovarian cancer, endometrioid	Cancer consortia	23829	2810	43751	6	1.4642	0.094	0.446	>90%	0.513 (0.37 to 0.712)	<0.001	0.506 (0.34 to 0.754)	<0.001	0	0.983	0.428 (0.158 to 1.163)	0.171	0.015	0.726	0.56	0.967	0	NA	NA	0.99	NA
Phosphorus	Ovarian cancer, endometrioid	Cancer consortia	21708	2810	43751	4	1.6344	0.074	0.268	0.756	0.771 (0.504 to 1.178)	0.229	0.661 (0.404 to 1.082)	0.1	0	0.732	0.395 (0.048 to 3.28)	0.481	0.058	0.593	0.89	0.641	0	NA	NA	0.746	NA
Selenium	Ovarian cancer, endometrioid	Cancer consortia	9639	2810	43751	2	1.383	0.115	0.596	>90%	1.191 (0.909 to 1.562)	0.205	NA	NA	0	0.327	NA	NA	NA	NA	NA	NA	NA	NA	NA	NA	NA
Zinc	Ovarian cancer, endometrioid	Cancer consortia	2603	2810	43751	2	1.2587	0.194	0.9	>90%	0.965 (0.683 to 1.364)	0.841	NA	NA	69	0.072	NA	NA	NA	NA	NA	NA	NA	NA	NA	NA	NA
Vitamin A1 (retinol)	Ovarian cancer, endometrioid	Cancer consortia	5006	2810	43751	2	1.3738	0.118	0.616	>90%	0.446 (0.069 to 2.867)	0.395	NA	NA	45	0.179	NA	NA	NA	NA	NA	NA	NA	NA	NA	NA	NA
Vitamin B6	Ovarian cancer, endometrioid	Cancer consortia	4763	2810	43751	1	1.5559	0.081	0.333	0.855	0.809 (0.493 to 1.325)	0.399	NA	NA	NA	NA	NA	NA	NA	NA	NA	NA	NA	NA	NA	NA	NA
Vitamin B9 (folate)	Ovarian cancer, endometrioid	Cancer consortia	28913	2810	43751	2	1.7506	0.067	0.206	0.613	0.904 (0.515 to 1.585)	0.723	NA	NA	0	0.376	NA	NA	NA	NA	NA	NA	NA	NA	NA	NA	NA
Vitamin B12	Ovarian cancer, endometrioid	Cancer consortia	37283	2810	43751	7	1.2763	0.176	0.86	>90%	1.045 (0.796 to 1.371)	0.753	0.937 (0.693 to 1.266)	0.67	44	0.095	0.639 (0.369 to 1.104)	0.169	0.079	0.111	6.17	0.29	0	NA	NA	0.107	NA
Vitamin C	Ovarian cancer, endometrioid	Cancer consortia	52018	2810	43751	9	1.4337	0.101	0.496	>90%	0.888 (0.648 to 1.218)	0.462	0.965 (0.656 to 1.42)	0.857	0	0.476	1.04 (0.633 to 1.711)	0.88	-0.015	0.447	6.93	0.436	0	NA	NA	0.551	NA
Vitamin D (25-hydroxyvitamin D)	Ovarian cancer, endometrioid	Cancer consortia	79366	2810	43751	6	1.334	0.136	0.712	>90%	0.819 (0.456 to 1.469)	0.503	0.959 (0.51 to 1.804)	0.897	0	0.721	1.274 (0.451 to 3.6)	0.671	-0.024	0.37	1.85	0.764	0	NA	NA	0.598	NA
Vitamin E	Ovarian cancer, endometrioid	Cancer consortia	5006	2810	43751	3	1.6839	0.07	0.238	0.693	0.94 (0.193 to 4.567)	0.939	0.658 (0.103 to 4.224)	0.659	34	0.22	0.012 (0 to 17010.536)	0.649	0.146	0.65	2.2	0.138	NA	NA	NA	NA	NA
Calcium	Ovarian cancer, invasive mucinous	Cancer consortia	60928	1417	42358	7	1.8394	0.063	0.172	0.519	0.82 (0.24 to 2.802)	0.751	0.989 (0.243 to 4.024)	0.988	0	0.6	1.044 (0.111 to 9.803)	0.971	-0.008	0.81	4.5	0.479	0	NA	NA	0.707	NA
Copper	Ovarian cancer, invasive mucinous	Cancer consortia	2603	1417	42358	2	1.3564	0.124	0.656	>90%	1.083 (0.831 to 1.412)	0.556	NA	NA	0	0.87	NA	NA	NA	NA	NA	NA	NA	NA	NA	NA	NA
Iron	Ovarian cancer, invasive mucinous	Cancer consortia	48972	1417	42358	2	1.5173	0.085	0.372	>90%	0.874 (0.63 to 1.213)	0.421	NA	NA	0	0.444	NA	NA	NA	NA	NA	NA	NA	NA	NA	NA	NA
Magnesium	Ovarian cancer, invasive mucinous	Cancer consortia	23829	1417	42358	6	1.6378	0.073	0.264	0.751	1.103 (0.686 to 1.775)	0.685	1.119 (0.627 to 1.996)	0.703	10	0.354	0.529 (0.126 to 2.211)	0.432	0.06	0.346	4.31	0.365	0	NA	NA	0.453	NA
Phosphorus	Ovarian cancer, invasive mucinous	Cancer consortia	21708	1417	42358	4	1.8688	0.062	0.164	0.492	0.849 (0.474 to 1.523)	0.584	1.063 (0.514 to 2.2)	0.869	0	0.573	0.246 (0.014 to 4.483)	0.444	0.109	0.483	1.27	0.53	0	NA	NA	0.597	NA
Selenium	Ovarian cancer, invasive mucinous	Cancer consortia	9639	1417	42358	2	1.527	0.084	0.36	0.89	0.984 (0.674 to 1.436)	0.933	NA	NA	0	0.886	NA	NA	NA	NA	NA	NA	NA	NA	NA	NA	NA
Zinc	Ovarian cancer, invasive mucinous	Cancer consortia	2603	1417	42358	2	1.3568	0.124	0.655	>90%	0.748 (0.573 to 0.977)	0.033	NA	NA	0	0.809	NA	NA	NA	NA	NA	NA	NA	NA	NA	NA	NA
Vitamin A1 (retinol)	Ovarian cancer, invasive mucinous	Cancer consortia	5006	1417	42358	2	1.5144	0.085	0.375	>90%	0.18 (0.016 to 2.031)	0.165	NA	NA	38	0.203	NA	NA	NA	NA	NA	NA	NA	NA	NA	NA	NA
Vitamin B6	Ovarian cancer, invasive mucinous	Cancer consortia	4763	1417	42358	1	1.7624	0.066	0.199	0.598	1.346 (0.677 to 2.677)	0.397	NA	NA	NA	NA	NA	NA	NA	NA	NA	NA	NA	NA	NA	NA	NA
Vitamin B9 (folate)	Ovarian cancer, invasive mucinous	Cancer consortia	28913	1417	42358	2	2.0258	0.059	0.131	0.376	1.093 (0.268 to 4.464)	0.901	NA	NA	70	0.067	NA	NA	NA	NA	NA	NA	NA	NA	NA	NA	NA
Vitamin B12	Ovarian cancer, invasive mucinous	Cancer consortia	37283	1417	42358	7	1.3809	0.115	0.599	>90%	1.134 (0.86 to 1.497)	0.373	1.222 (0.863 to 1.732)	0.259	0	0.537	0.88 (0.449 to 1.725)	0.726	0.041	0.454	4.4	0.494	0	NA	NA	0.541	NA
Vitamin C	Ovarian cancer, invasive mucinous	Cancer consortia	52018	1417	42358	9	1.5963	0.076	0.294	0.805	1.144 (0.718 to 1.822)	0.572	1.026 (0.59 to 1.784)	0.928	14	0.315	0.992 (0.461 to 2.136)	0.985	0.014	0.651	9.04	0.25	0	NA	NA	0.371	NA
Vitamin D (25-hydroxyvitamin D)	Ovarian cancer, invasive mucinous	Cancer consortia	79366	1417	42358	6	1.46	0.094	0.45	>90%	0.923 (0.412 to 2.07)	0.847	0.905 (0.371 to 2.207)	0.826	0	0.837	0.953 (0.227 to 3.997)	0.951	-0.002	0.96	2.08	0.72	0	NA	NA	0.894	NA
Vitamin E	Ovarian cancer, invasive mucinous	Cancer consortia	5006	1417	42358	3	1.9358	0.061	0.148	0.437	0.997 (0.149 to 6.682)	0.998	0.441 (0.042 to 4.676)	0.497	13	0.317	0.001 (0 to 509.945)	0.48	0.247	0.477	1.06	0.302	NA	NA	NA	NA	NA
Calcium	Ovarian cancer, invasive mucinous and non-invasive mucinous	Cancer consortia	60928	2566	43507	7	1.6382	0.073	0.265	0.751	1.526 (0.608 to 3.831)	0.368	1.545 (0.537 to 4.451)	0.42	0	0.572	2.038 (0.383 to 10.836)	0.442	-0.01	0.701	4.61	0.465	0	NA	NA	0.687	NA
Copper	Ovarian cancer, invasive mucinous and non-invasive mucinous	Cancer consortia	2603	2566	43507	2	1.2694	0.182	0.876	>90%	1.053 (0.861 to 1.289)	0.612	NA	NA	0	0.8	NA	NA	NA	NA	NA	NA	NA	NA	NA	NA	NA
Iron	Ovarian cancer, invasive mucinous and non-invasive mucinous	Cancer consortia	48972	2566	43507	2	1.3919	0.112	0.576	>90%	0.914 (0.713 to 1.172)	0.479	NA	NA	0	0.945	NA	NA	NA	NA	NA	NA	NA	NA	NA	NA	NA
Magnesium	Ovarian cancer, invasive mucinous and non-invasive mucinous	Cancer consortia	23829	2566	43507	6	1.4838	0.091	0.417	>90%	0.82 (0.529 to 1.272)	0.376	0.848 (0.545 to 1.319)	0.464	39	0.145	0.679 (0.154 to 3.003)	0.637	0.016	0.805	8.08	0.089	0	NA	NA	0.242	NA
Phosphorus	Ovarian cancer, invasive mucinous and non-invasive mucinous	Cancer consortia	21708	2566	43507	4	1.6608	0.072	0.251	0.722	0.665 (0.426 to 1.036)	0.071	0.685 (0.377 to 1.245)	0.214	0	0.44	0.22 (0.024 to 2.002)	0.311	0.097	0.422	1.7	0.427	0	NA	NA	0.465	NA
Selenium	Ovarian cancer, invasive mucinous and non-invasive mucinous	Cancer consortia	9639	2566	43507	2	1.3993	0.11	0.561	>90%	0.885 (0.664 to 1.18)	0.405	NA	NA	0	0.568	NA	NA	NA	NA	NA	NA	NA	NA	NA	NA	NA
Zinc	Ovarian cancer, invasive mucinous and non-invasive mucinous	Cancer consortia	2603	2566	43507	2	1.2697	0.182	0.875	>90%	0.859 (0.702 to 1.052)	0.141	NA	NA	0	0.731	NA	NA	NA	NA	NA	NA	NA	NA	NA	NA	NA
Vitamin A1 (retinol)	Ovarian cancer, invasive mucinous and non-invasive mucinous	Cancer consortia	5006	2566	43507	2	1.3897	0.113	0.581	>90%	0.292 (0.007 to 12.534)	0.521	NA	NA	85	0.009	NA	NA	NA	NA	NA	NA	NA	NA	NA	NA	NA
Vitamin B6	Ovarian cancer, invasive mucinous and non-invasive mucinous	Cancer consortia	4763	2566	43507	1	1.5792	0.078	0.311	0.827	0.935 (0.558 to 1.568)	0.799	NA	NA	NA	NA	NA	NA	NA	NA	NA	NA	NA	NA	NA	NA	NA
Vitamin B9 (folate)	Ovarian cancer, invasive mucinous and non-invasive mucinous	Cancer consortia	28913	2566	43507	2	1.7817	0.066	0.193	0.579	0.852 (0.475 to 1.529)	0.591	NA	NA	0	0.364	NA	NA	NA	NA	NA	NA	NA	NA	NA	NA	NA
Vitamin B12	Ovarian cancer, invasive mucinous and non-invasive mucinous	Cancer consortia	37283	2566	43507	7	1.2881	0.166	0.83	>90%	1.217 (0.986 to 1.502)	0.067	1.217 (0.937 to 1.581)	0.141	0	0.859	1.115 (0.67 to 1.857)	0.692	0.014	0.728	2.45	0.784	0	NA	NA	0.823	NA
Vitamin C	Ovarian cancer, invasive mucinous and non-invasive mucinous	Cancer consortia	52018	2566	43507	9	1.4521	0.096	0.464	>90%	1.209 (0.69 to 2.118)	0.508	0.995 (0.669 to 1.48)	0.979	66	0.003	1.022 (0.407 to 2.569)	0.964	0.017	0.657	23.04	0.002	1	1.008 (0.726 to 1.4)	0.962	0.027	0.001
Vitamin D (25-hydroxyvitamin D)	Ovarian cancer, invasive mucinous and non-invasive mucinous	Cancer consortia	79366	2566	43507	6	1.3482	0.129	0.677	>90%	1.126 (0.602 to 2.104)	0.71	1.106 (0.558 to 2.191)	0.773	4	0.389	0.928 (0.274 to 3.141)	0.91	0.01	0.726	5.05	0.283	0	NA	NA	0.581	NA
Vitamin E	Ovarian cancer, invasive mucinous and non-invasive mucinous	Cancer consortia	5006	2566	43507	3	1.7123	0.069	0.223	0.658	0.85 (0.221 to 3.265)	0.813	1.01 (0.205 to 4.981)	0.991	0	0.847	2.014 (0 to 43093.397)	0.913	-0.029	0.892	0.3	0.583	NA	NA	NA	NA	NA
Calcium	Ovarian cancer, invasive serous	Cancer consortia	60928	14049	54990	7	1.3204	0.15	0.75	>90%	1.4 (0.829 to 2.362)	0.208	1.296 (0.752 to 2.233)	0.351	20	0.277	1.475 (0.523 to 4.165)	0.496	-0.002	0.91	7.48	0.187	0	NA	NA	0.425	NA
Copper	Ovarian cancer, invasive serous	Cancer consortia	2603	14049	54990	2	1.1318	0.572	>90%	>90%	1.04 (0.833 to 1.3)	0.728	NA	NA	79	0.03	NA	NA	NA	NA	NA	NA	NA	NA	NA	NA	NA
Iron	Ovarian cancer, invasive serous	Cancer consortia	48972	14049	54990	2	1.1933	0.316	>90%	>90%	0.997 (0.878 to 1.133)	0.965	NA	NA	0	0.347	NA	NA	NA	NA	NA	NA	NA	NA	NA	NA	NA
Magnesium	Ovarian cancer, invasive serous	Cancer consortia	23829	14049	54990	6	1.2402	0.225	>90%	>90%	0.922 (0.756 to 1.126)	0.427	1.001 (0.792 to 1.264)	0.996	24	0.256	1.399 (0.823 to 2.381)	0.283	-0.034	0.179	3.9	0.42	0	NA	NA	0.25	NA
Phosphorus	Ovarian cancer, invasive serous	Cancer consortia	21708	14049	54990	4	1.3323	0.143	0.721	>90%	1.092 (0.87 to 1.369)	0.448	1.16 (0.879 to 1.529)	0.294	0	0.539	0.572 (0.185 to 1.773)	0.435	0.056	0.372	0.86	0.651	0	NA	NA	0.567	NA
Selenium	Ovarian cancer, invasive serous	Cancer consortia	9639	14049	54990	2	1.197	0.306	>90%	>90%	0.917 (0.793 to 1.061)	0.242	NA	NA	0	0.924	NA	NA	NA	NA	NA	NA	NA	NA	NA	NA	NA
Zinc	Ovarian cancer, invasive serous	Cancer consortia	2603	14049	54990	2	1.1319	0.571	>90%	>90%	0.985 (0.889 to 1.091)	0.77	NA	NA	0	0.934	NA	NA	NA	NA	NA	NA	NA	NA	NA	NA	NA
Vitamin A1 (retinol)	Ovarian cancer, invasive serous	Cancer consortia	5006	14049	54990	2	1.1922	0.319	>90%	>90%	1.016 (0.15 to 6.895)	0.987	NA	NA	85	0.009	NA	NA	NA	NA	NA	NA	NA	NA	NA	NA	NA
Vitamin B6	Ovarian cancer, invasive serous	Cancer consortia	4763	14049	54990	1	1.2895	0.172	0.826	>90%	1.212 (0.93 to 1.58)	0.154	NA	NA	NA	NA	NA	NA	NA	NA	NA	NA	NA	NA	NA	NA	NA
Vitamin B9 (folate)	Ovarian cancer, invasive serous	Cancer consortia	28913	14049	54990	2	1.3967	0.116	0.578	>90%	0.822 (0.61 to 1.109)	0.199	NA	NA	0	0.839	NA	NA	NA	NA	NA	NA	NA	NA	NA	NA	NA
Vitamin B12	Ovarian cancer, invasive serous	Cancer consortia	37283	14049	54990	7	1.1411	0.518	>90%	>90%	0.922 (0.828 to 1.026)	0.138	0.905 (0.789 to 1.038)	0.152	0	0.536	1.054 (0.814 to 1.364)	0.707	-0.022	0.315	3.82	0.576	0	NA	NA	0.554	NA
Vitamin C	Ovarian cancer, invasive serous	Cancer consortia	52018	14049	54990	9	1.2239	0.251	>90%	>90%	0.913 (0.768 to 1.085)	0.3	0.881 (0.709 to 1.094)	0.251	6	0.388	0.744 (0.571 to 0.97)	0.065	0.02	0.092	4.68	0.699	0	NA	NA	0.379	NA
Vitamin D (25-hydroxyvitamin D)	Ovarian cancer, invasive serous	Cancer consortia	79366	14049	54990	6	1.1712	0.383	>90%	>90%	0.864 (0.585 to 1.277)	0.464	0.889 (0.626 to 1.262)	0.51	37	0.16	0.818 (0.378 to 1.772)	0.638	0.003	0.875	7.88	0.096	0	NA	NA	0.398	NA
Vitamin E	Ovarian cancer, invasive serous	Cancer consortia	5006	14049	54990	3	1.3596	0.13	0.657	>90%	1.079 (0.546 to 2.133)	0.826	1.04 (0.436 to 2.484)	0.929	0	0.766	1.255 (0.008 to 197.246)	0.944	-0.005	0.963	0.53	0.467	NA	NA	NA	NA	NA
Calcium	Ovarian cancer, low grade and non-invasive serous	Cancer consortia	60928	2966	43907	7	1.598	0.077	0.296	0.803	1.313 (0.376 to 4.583)	0.669	0.852 (0.293 to 2.477)	0.769	50	0.064	0.331 (0.044 to 2.514)	0.334	0.048	0.172	7.9	0.162	0	NA	NA	0.205	NA
Copper	Ovarian cancer, low grade and non-invasive serous	Cancer consortia	2603	2966	43907	2	1.2521	0.202	>90%	>90%	1.129 (0.869 to 1.466)	0.363	NA	NA	46	0.173	NA	NA	NA	NA	NA	NA	NA	NA	NA	NA	NA
Iron	Ovarian cancer, low grade and non-invasive serous	Cancer consortia	48972	2966	43907	2	1.3668	0.121	0.633	>90%	1.055 (0.763 to 1.457)	0.747	NA	NA	46	0.175	NA	NA	NA	NA	NA	NA	NA	NA	NA	NA	NA
Magnesium	Ovarian cancer, low grade and non-invasive serous	Cancer consortia	23829	2966	43907	6	1.453	0.096	0.463	>90%	0.89 (0.629 to 1.258)	0.509	0.969 (0.642 to 1.462)	0.881	11	0.345	1.05 (0.325 to 3.389)	0.939	-0.014	0.784	5.5	0.24	0	NA	NA	0.3	NA
Phosphorus	Ovarian cancer, low grade and non-invasive serous	Cancer consortia	21708	2966	43907	4	1.6192	0.075	0.279	0.775	0.986 (0.644 to 1.51)	0.949	0.88 (0.523 to 1.48)	0.629	0	0.758	0.56 (0.066 to 4.728)	0.647	0.049	0.649	0.9	0.639	0	NA	NA	0.757	NA
Selenium	Ovarian cancer, low grade and non-invasive serous	Cancer consortia	9639	2966	43907	2	1.3737	0.118	0.617	>90%	1.083 (0.824 to 1.425)	0.567	NA	NA	0	0.626	NA	NA	NA	NA	NA	NA	NA	NA	NA	NA	NA
Zinc	Ovarian cancer, low grade and non-invasive serous	Cancer consortia	2603	2966	43907	2	1.2523	0.201	>90%	>90%	0.91 (0.75 to 1.104)	0.338	NA	NA	0	0.679	NA	NA	NA	NA	NA	NA	NA	NA	NA	NA	NA
Vitamin A1 (retinol)	Ovarian cancer, low grade and non-invasive serous	Cancer consortia	5006	2966	43907	2	1.3647	0.122	0.637	>90%	0.904 (0.192 to 4.26)	0.899	NA	NA	21	0.26	NA	NA	NA	NA	NA	NA	NA	NA	NA	NA	NA
Vitamin B6	Ovarian cancer, low grade and non-invasive serous	Cancer consortia	4763	2966	43907	1	1.5425	0.082	0.347	0.871	1.175 (0.716 to 1.929)	0.523	NA	NA	NA	NA	NA	NA	NA	NA	NA	NA	NA	NA	NA	NA	NA
Vitamin B9 (folate)	Ovarian cancer, low grade and non-invasive serous	Cancer consortia	28913	2966	43907	2	1.7329	0.068	0.214	0.634	0.756 (0.412 to 1.388)	0.367	NA	NA	15	0.277	NA	NA	NA	NA	NA	NA	NA	NA	NA	NA	NA
Vitamin B12	Ovarian cancer, low grade and non-invasive serous	Cancer consortia	37283	2966	43907	7	1.2695	0.183	0.876	>90%	1.162 (0.951 to 1.419)	0.143	1.192 (0.925 to 1.536)	0.174	0	0.773	1.458 (0.901 to 2.357)	0.185	-0.037	0.355	2.24	0.815	0	NA	NA	0.796	NA
Vitamin C	Ovarian cancer, low grade and non-invasive serous	Cancer consortia	52018	2966	43907	9	1.4232	0.103	0.515	>90%	0.756 (0.49 to 1.167)	0.206	0.943 (0.635 to 1.402)	0.773	48	0.05	0.939 (0.467 to 1.888)	0.866	-0.021	0.454	14.25	0.047	0	NA	NA	0.098	NA
Vitamin D (25-hydroxyvitamin D)	Ovarian cancer, low grade and non-invasive serous	Cancer consortia	79366	2966	43907	6	1.3258	0.14	0.733	>90%	1.629 (0.745 to 3.564)	0.222	1.483 (0.793 to 2.776)	0.217	44	0.114	0.998 (0.237 to 4.2)	0.998	0.026	0.463	7.64	0.106	0	NA	NA	0.289	NA
Vitamin E	Ovarian cancer, low grade and non-invasive serous	Cancer consortia	5006	2966	43907	3	1.6677	0.071	0.248	0.713	0.298 (0.082 to 1.085)	0.066	0.33 (0.053 to 2.078)	0.238	0	0.935	0.849 (0 to 12521.189)	0.979	-0.035	0.865	0.09	0.766	NA	NA	NA	NA	NA
Calcium	Ovarian cancer, non-invasive mucinous	Cancer consortia	60928	1149	42090	7	1.9266	0.061	0.15	0.444	3.291 (0.865 to 12.525)	0.081	2.71 (0.594 to 12.361)	0.198	0	0.704	3.116 (0.277 to 35.052)	0.4	0.002	0.96	3.8	0.579	0	NA	NA	0.778	NA
Copper	Ovarian cancer, non-invasive mucinous	Cancer consortia	2603	1149	42090	2	1.394	0.11	0.57	>90%	1.003 (0.745 to 1.35)	0.984	NA	NA	0	0.696	NA	NA	NA	NA	NA	NA	NA	NA	NA	NA	NA
Iron	Ovarian cancer, non-invasive mucinous	Cancer consortia	48972	1149	42090	2	1.5717	0.078	0.315	0.836	1 (0.695 to 1.441)	0.998	NA	NA	0	0.51	NA	NA	NA	NA	NA	NA	NA	NA	NA	NA	NA
Magnesium	Ovarian cancer, non-invasive mucinous	Cancer consortia	23829	1149	42090	6	1.7045	0.069	0.224	0.666	0.569 (0.29 to 1.116)	0.101	0.61 (0.31 to 1.202)	0.153	44	0.111	0.845 (0.087 to 8.189)	0.892	-0.033	0.736	8.66	0.07	0	NA	NA	0.198	NA
Phosphorus	Ovarian cancer, non-invasive mucinous	Cancer consortia	21708	1149	42090	4	1.959	0.06	0.143	0.42	0.502 (0.246 to 1.026)	0.059	0.623 (0.272 to 1.431)	0.265	15	0.316	0.129 (0.003 to 6.34)	0.411	0.119	0.557	2.84	0.241	0	NA	NA	0.398	NA
Selenium	Ovarian cancer, non-invasive mucinous	Cancer consortia	9639	1149	42090	2	1.5824	0.077	0.305	0.823	0.799 (0.523 to 1.22)	0.298	NA	NA	0	0.624	NA	NA	NA	NA	NA	NA	NA	NA	NA	NA	NA
Zinc	Ovarian cancer, non-invasive mucinous	Cancer consortia	2603	1149	42090	2	1.3945	0.11	0.569	>90%	0.988 (0.734 to 1.33)	0.936	NA	NA	0	0.429	NA	NA	NA	NA	NA	NA	NA	NA	NA	NA	NA
Vitamin A1 (retinol)	Ovarian cancer, non-invasive mucinous	Cancer consortia	5006	1149	42090	2	1.5685	0.079	0.318	0.84	0.636 (0.004 to 103.27)	0.862	NA	NA	83	0.016	NA	NA	NA	NA	NA	NA	NA	NA	NA	NA	NA
Vitamin B6	Ovarian cancer, non-invasive mucinous	Cancer consortia	4763	1149	42090	1	1.8419	0.063	0.171	0.516	0.559 (0.264 to 1.184)	0.129	NA	NA	NA	NA	NA	NA	NA	NA	NA	NA	NA	NA	NA	NA	NA
Vitamin B9 (folate)	Ovarian cancer, non-invasive mucinous	Cancer consortia	28913	1149	42090	2	2.1317	0.057	0.116	0.319	0.649 (0.273 to 1.544)	0.328	NA	NA	0	0.45	NA	NA	NA	NA	NA	NA	NA	NA	NA	NA	NA
Vitamin B12	Ovarian cancer, non-invasive mucinous	Cancer consortia	37283	1149	42090	7	1.4211	0.103	0.516	>90%	1.353 (0.983 to 1.863)	0.064	1.512 (0.987 to 2.315)	0.057	6	0.385	1.593 (0.694 to 3.655)	0.322	-0.026	0.69	6.13	0.294	0	NA	NA	0.406	NA
Vitamin C	Ovarian cancer, non-invasive mucinous	Cancer consortia	52018	1149	42090	9	1.6588	0.071	0.25	0.724	1.242 (0.575 to 2.679)	0.581	1.047 (0.57 to 1.923)	0.883	62	0.007	1.013 (0.288 to 3.566)	0.984	0.021	0.691	20.4	0.005	1	0.981 (0.601 to 1.601)	0.941	0.035	0.02
Vitamin D (25-hydroxyvitamin D)	Ovarian cancer, non-invasive mucinous	Cancer consortia	79366	1149	42090	6	1.5084	0.086	0.382	>90%	1.547 (0.624 to 3.834)	0.347	1.469 (0.529 to 4.081)	0.461	1	0.407	0.996 (0.178 to 5.574)	0.997	0.024	0.577	4.65	0.325	0	NA	NA	0.581	NA
Vitamin E	Ovarian cancer, non-invasive mucinous	Cancer consortia	5006	1149	42090	3	2.0327	0.059	0.13	0.372	0.624 (0.074 to 5.301)	0.666	0.322 (0.012 to 8.987)	0.505	14	0.311	45187.828 (0.021 to 97345464181.94)	0.386	-0.374	0.371	0.03	0.859	NA	NA	NA	NA	NA
Calcium	Ovarian cancer, non-invasive serous	Cancer consortia	60928	1954	42895	7	1.7228	0.068	0.217	0.645	1.36 (0.469 to 3.943)	0.571	0.778 (0.212 to 2.853)	0.705	0	0.523	0.428 (0.062 to 2.957)	0.429	0.04	0.219	3.19	0.67	0	NA	NA	0.466	NA
Copper	Ovarian cancer, non-invasive serous	Cancer consortia	2603	1954	42895	2	1.306	0.152	0.784	>90%	1.153 (0.784 to 1.695)	0.469	NA	NA	64	0.096	NA	NA	NA	NA	NA	NA	NA	NA	NA	NA	NA
Iron	Ovarian cancer, non-invasive serous	Cancer consortia	48972	1954	42895	2	1.4446	0.098	0.475	>90%	1.084 (0.806 to 1.458)	0.593	NA	NA	5	0.304	NA	NA	NA	NA	NA	NA	NA	NA	NA	NA	NA
Magnesium	Ovarian cancer, non-invasive serous	Cancer consortia	23829	1954	42895	6	1.5486	0.081	0.338	0.865	1.007 (0.631 to 1.607)	0.976	1.026 (0.595 to 1.772)	0.925	28	0.226	1.798 (0.411 to 7.871)	0.48	-0.048	0.461	5.95	0.203	0	NA	NA	0.211	NA
Phosphorus	Ovarian cancer, non-invasive serous	Cancer consortia	21708	1954	42895	4	1.7483	0.067	0.206	0.615	0.935 (0.558 to 1.566)	0.798	0.93 (0.497 to 1.741)	0.822	0	0.972	0.869 (0.066 to 11.488)	0.925	0.006	0.96	0.23	0.891	0	NA	NA	0.979	NA
Selenium	Ovarian cancer, non-invasive serous	Cancer consortia	9639	1954	42895	2	1.453	0.096	0.462	>90%	0.951 (0.644 to 1.405)	0.802	NA	NA	27	0.242	NA	NA	NA	NA	NA	NA	NA	NA	NA	NA	NA
Zinc	Ovarian cancer, non-invasive serous	Cancer consortia	2603	1954	42895	2	1.3063	0.151	0.784	>90%	0.877 (0.694 to 1.107)	0.269	NA	NA	0	0.781	NA	NA	NA	NA	NA	NA	NA	NA	NA	NA	NA
Vitamin A1 (retinol)	Ovarian cancer, non-invasive serous	Cancer consortia	5006	1954	42895	2	1.4421	0.098	0.48	>90%	0.722 (0.044 to 11.836)	0.82	NA	NA	65	0.093	NA	NA	NA	NA	NA	NA	NA	NA	NA	NA	NA
Vitamin B6	Ovarian cancer, non-invasive serous	Cancer consortia	4763	1954	42895	1	1.6562	0.072	0.253	0.727	1.292 (0.709 to 2.356)	0.403	NA	NA	NA	NA	NA	NA	NA	NA	NA	NA	NA	NA	NA	NA	NA
Vitamin B9 (folate)	Ovarian cancer, non-invasive serous	Cancer consortia	28913	1954	42895	2	1.8843	0.062	0.161	0.48	0.792 (0.31 to 2.027)	0.627	NA	NA	48	0.164	NA	NA	NA	NA	NA	NA	NA	NA	NA	NA	NA
Vitamin B12	Ovarian cancer, non-invasive serous	Cancer consortia	37283	1954	42895	7	1.3271	0.139	0.73	>90%	1.342 (1.053 to 1.712)	0.017	1.372 (0.997 to 1.89)	0.052	0	0.515	1.489 (0.831 to 2.67)	0.239	-0.017	0.716	5.07	0.407	0	NA	NA	0.595	NA
Vitamin C	Ovarian cancer, non-invasive serous	Cancer consortia	52018	1954	42895	9	1.5127	0.086	0.378	>90%	0.808 (0.489 to 1.337)	0.407	0.9 (0.57 to 1.421)	0.651	44	0.076	0.958 (0.42 to 2.188)	0.922	-0.017	0.617	13.7	0.057	0	NA	NA	0.17	NA
Vitamin D (25-hydroxyvitamin D)	Ovarian cancer, non-invasive serous	Cancer consortia	79366	1954	42895	6	1.3952	0.111	0.569	>90%	1.681 (0.601 to 4.701)	0.322	1.524 (0.727 to 3.195)	0.265	53	0.062	1.056 (0.148 to 7.518)	0.959	0.025	0.604	9.76	0.045	0	NA	NA	0.24	NA
Vitamin E	Ovarian cancer, non-invasive serous	Cancer consortia	5006	1954	42895	3	1.8063	0.064	0.184	0.552	0.117 (0.024 to 0.563)	0.007	0.117 (0.01 to 1.375)	0.088	0	0.506	103.551 (0.001 to 11356946.201)	0.577	-0.226	0.454	0.03	0.871	NA	NA	NA	NA	NA
Calcium	Ovarian cancer, serous high-grade	Cancer consortia	60928	13037	53978	7	1.3287	0.145	0.729	>90%	1.405 (0.739 to 2.672)	0.3	1.455 (0.814 to 2.599)	0.206	44	0.097	1.728 (0.492 to 6.073)	0.433	-0.007	0.715	10.41	0.064	0	NA	NA	0.223	NA
Copper	Ovarian cancer, serous high-grade	Cancer consortia	2603	13037	53978	2	1.1354	0.55	>90%	>90%	1.04 (0.826 to 1.31)	0.736	NA	NA	79	0.029	NA	NA	NA	NA	NA	NA	NA	NA	NA	NA	NA
Iron	Ovarian cancer, serous high-grade	Cancer consortia	48972	13037	53978	2	1.1985	0.302	>90%	>90%	0.999 (0.876 to 1.139)	0.992	NA	NA	0	0.459	NA	NA	NA	NA	NA	NA	NA	NA	NA	NA	NA
Magnesium	Ovarian cancer, serous high-grade	Cancer consortia	23829	13037	53978	6	1.2466	0.216	>90%	>90%	0.938 (0.761 to 1.156)	0.546	1.014 (0.789 to 1.305)	0.911	27	0.234	1.539 (0.891 to 2.659)	0.197	-0.041	0.133	3.29	0.511	0	NA	NA	0.226	NA
Phosphorus	Ovarian cancer, serous high-grade	Cancer consortia	21708	13037	53978	4	1.3409	0.138	0.7	>90%	1.098 (0.87 to 1.386)	0.433	1.066 (0.799 to 1.422)	0.664	0	0.419	0.63 (0.197 to 2.014)	0.517	0.049	0.44	1.91	0.384	0	NA	NA	0.425	NA
Selenium	Ovarian cancer, serous high-grade	Cancer consortia	9639	13037	53978	2	1.2023	0.293	>90%	>90%	0.883 (0.76 to 1.026)	0.104	NA	NA	0	0.944	NA	NA	NA	NA	NA	NA	NA	NA	NA	NA	NA
Zinc	Ovarian cancer, serous high-grade	Cancer consortia	2603	13037	53978	2	1.1356	0.549	>90%	>90%	0.995 (0.896 to 1.106)	0.931	NA	NA	0	0.965	NA	NA	NA	NA	NA	NA	NA	NA	NA	NA	NA
Vitamin A1 (retinol)	Ovarian cancer, serous high-grade	Cancer consortia	5006	13037	53978	2	1.1974	0.305	>90%	>90%	0.998 (0.118 to 8.461)	0.999	NA	NA	87	0.005	NA	NA	NA	NA	NA	NA	NA	NA	NA	NA	NA
Vitamin B6	Ovarian cancer, serous high-grade	Cancer consortia	4763	13037	53978	1	1.2971	0.165	0.807	>90%	1.259 (0.958 to 1.653)	0.098	NA	NA	NA	NA	NA	NA	NA	NA	NA	NA	NA	NA	NA	NA	NA
Vitamin B9 (folate)	Ovarian cancer, serous high-grade	Cancer consortia	28913	13037	53978	2	1.4067	0.113	0.557	>90%	0.823 (0.605 to 1.12)	0.216	NA	NA	0	0.784	NA	NA	NA	NA	NA	NA	NA	NA	NA	NA	NA
Vitamin B12	Ovarian cancer, serous high-grade	Cancer consortia	37283	13037	53978	7	1.1449	0.497	>90%	>90%	0.926 (0.829 to 1.034)	0.172	0.934 (0.809 to 1.079)	0.354	0	0.627	1.044 (0.801 to 1.362)	0.761	-0.02	0.373	3.41	0.637	0	NA	NA	0.651	NA
Vitamin C	Ovarian cancer, serous high-grade	Cancer consortia	52018	13037	53978	9	1.2299	0.24	>90%	>90%	0.939 (0.776 to 1.136)	0.516	0.895 (0.708 to 1.13)	0.35	17	0.288	0.73 (0.556 to 0.959)	0.058	0.024	0.052	4.21	0.755	0	NA	NA	0.285	NA
Vitamin D (25-hydroxyvitamin D)	Ovarian cancer, serous high-grade	Cancer consortia	79366	13037	53978	6	1.1759	0.367	>90%	>90%	0.832 (0.567 to 1.219)	0.345	0.852 (0.599 to 1.21)	0.371	30	0.207	0.821 (0.385 to 1.754)	0.638	0.001	0.971	7.18	0.127	0	NA	NA	0.435	NA
Vitamin E	Ovarian cancer, serous high-grade	Cancer consortia	5006	13037	53978	3	1.3688	0.126	0.635	>90%	1.011 (0.501 to 2.037)	0.976	1.076 (0.467 to 2.483)	0.863	0	0.582	3.098 (0.017 to 563.022)	0.744	-0.037	0.744	0.9	0.342	NA	NA	NA	NA	NA
Calcium	Ovarian cancer, serous low grade	Cancer consortia	60928	1012	41953	7	1.9842	0.06	0.138	0.402	1.196 (0.124 to 11.547)	0.877	0.523 (0.088 to 3.111)	0.476	56	0.034	0.16 (0.003 to 8.853)	0.411	0.069	0.293	10.67	0.058	0	NA	NA	0.154	NA
Copper	Ovarian cancer, serous low grade	Cancer consortia	2603	1012	41953	2	1.4189	0.103	0.52	>90%	1.058 (0.767 to 1.459)	0.733	NA	NA	0	0.939	NA	NA	NA	NA	NA	NA	NA	NA	NA	NA	NA
Iron	Ovarian cancer, serous low grade	Cancer consortia	48972	1012	41953	2	1.6076	0.075	0.284	0.79	1.028 (0.692 to 1.528)	0.89	NA	NA	0	0.353	NA	NA	NA	NA	NA	NA	NA	NA	NA	NA	NA
Magnesium	Ovarian cancer, serous low grade	Cancer consortia	23829	1012	41953	6	1.7486	0.066	0.204	0.613	0.675 (0.392 to 1.163)	0.156	0.625 (0.329 to 1.19)	0.153	0	0.89	0.408 (0.077 to 2.152)	0.35	0.041	0.564	1.3	0.862	0	NA	NA	0.906	NA
Phosphorus	Ovarian cancer, serous low grade	Cancer consortia	21708	1012	41953	4	2.0185	0.059	0.132	0.38	1.009 (0.457 to 2.229)	0.981	1.041 (0.384 to 2.821)	0.936	20	0.291	0.315 (0.003 to 30.814)	0.67	0.101	0.662	3.31	0.191	0	NA	NA	0.34	NA
Selenium	Ovarian cancer, serous low grade	Cancer consortia	9639	1012	41953	2	1.6189	0.074	0.276	0.775	1.457 (0.924 to 2.296)	0.105	NA	NA	0	0.455	NA	NA	NA	NA	NA	NA	NA	NA	NA	NA	NA
Zinc	Ovarian cancer, serous low grade	Cancer consortia	2603	1012	41953	2	1.4194	0.103	0.519	>90%	0.982 (0.709 to 1.36)	0.914	NA	NA	0	0.919	NA	NA	NA	NA	NA	NA	NA	NA	NA	NA	NA
Vitamin A1 (retinol)	Ovarian cancer, serous low grade	Cancer consortia	5006	1012	41953	2	1.6042	0.075	0.287	0.795	1.293 (0.13 to 12.895)	0.827	NA	NA	0	0.712	NA	NA	NA	NA	NA	NA	NA	NA	NA	NA	NA
Vitamin B6	Ovarian cancer, serous low grade	Cancer consortia	4763	1012	41953	1	1.8943	0.062	0.157	0.47	0.953 (0.419 to 2.168)	0.909	NA	NA	NA	NA	NA	NA	NA	NA	NA	NA	NA	NA	NA	NA	NA
Vitamin B9 (folate)	Ovarian cancer, serous low grade	Cancer consortia	28913	1012	41953	2	2.2016	0.056	0.108	0.289	0.628 (0.247 to 1.599)	0.329	NA	NA	0	0.884	NA	NA	NA	NA	NA	NA	NA	NA	NA	NA	NA
Vitamin B12	Ovarian cancer, serous low grade	Cancer consortia	37283	1012	41953	7	1.4477	0.097	0.469	>90%	0.861 (0.582 to 1.274)	0.453	1.08 (0.71 to 1.642)	0.719	27	0.219	1.282 (0.486 to 3.38)	0.637	-0.064	0.417	7.15	0.21	0	NA	NA	0.268	NA
Vitamin C	Ovarian cancer, serous low grade	Cancer consortia	52018	1012	41953	9	1.7	0.069	0.226	0.671	0.675 (0.399 to 1.143)	0.143	0.924 (0.474 to 1.798)	0.815	2	0.414	0.964 (0.425 to 2.183)	0.932	-0.035	0.306	6.98	0.431	0	NA	NA	0.377	NA
Vitamin D (25-hydroxyvitamin D)	Ovarian cancer, serous low grade	Cancer consortia	79366	1012	41953	6	1.5404	0.082	0.345	0.875	1.303 (0.456 to 3.723)	0.621	1.32 (0.438 to 3.978)	0.622	12	0.339	0.832 (0.112 to 6.202)	0.866	0.024	0.624	5.3	0.258	0	NA	NA	0.572	NA
Vitamin E	Ovarian cancer, serous low grade	Cancer consortia	5006	1012	41953	3	2.0967	0.058	0.12	0.336	1.967 (0.227 to 17.017)	0.539	2.581 (0.055 to 121.236)	0.629	2	0.361	0 (0 to 283.87)	0.424	0.369	0.402	0.17	0.681	NA	NA	NA	NA	NA

## Sheet: Supplementary Table 4
				Exposure			Body mass index			Weight circumference			Physical activity			Smoking, cigarettes per day
Exposure	rsID	Effect Allele	Other allele	Beta	SE	P value	Beta	SE	P value	Beta	SE	P value	Beta	SE	P value	Beta	SE	P value
Calcium	rs10491003	T	C	0.027	0.005	4.8e-09	0.0027	0.003	0.36	0.011	0.0077	0.17	-0.00399748	0.0073794	0.6	0.000497	0.00486	0.986
Calcium	rs1550532	C	G	0.018	0.003	8.2e-11	0.0001	0.0018	0.94	0.0003	0.0036	0.93	0.00199028	0.00459366	0.64	-0.0011	0.00293	0.753
Calcium	rs1570669	A	G	-0.018	0.003	9.1e-12	-0.0003	0.0018	0.88	0.0037	0.0045	0.41	0.00418949	0.00451907	0.36	-0.000861	0.00291	0.768
Calcium	rs1801725	T	G	0.071	0.004	8.9e-86	-0.0017	0.0024	0.49	-0.0033	0.0049	0.51	0.0017275	0.00631844	0.82	-0.00312	0.00418	0.44
Calcium	rs7336933	A	G	-0.022	0.004	9.1e-10	0.0013	0.0024	0.6	-0.0007	0.0061	0.91	0.00235572	0.00596815	0.71	-0.00266	0.00392	0.531
Calcium	rs7481584	A	G	-0.018	0.003	1.2e-10	-0.0069	0.0019	0.00033	-0.0089	0.0048	0.064	0.00349403	0.0047458	0.47	0.0054	0.00304	0.073
Calcium	rs780094	T	C	0.017	0.003	1.3e-10	-0.0093	0.0017	2.5e-08	-0.0085	0.0035	0.015	-0.00234075	0.00438695	0.58	0.00154	0.00279	0.59
Copper	rs1175550	A	G	-0.198	0.032	5.03e-10	0.0008	0.0021	0.69	0.0073	0.0054	0.18	0.00410157	0.00516561	0.43	0.00622	0.00343	0.0771
Copper	rs2769264	G	T	0.313	0.034	2.63e-20	0.0105	0.0022	2.5e-06	0.011	0.0058	0.056	-0.000701029	0.00551151	0.92	0.00104	0.00358	0.793
Iron	rs1800562	A	G	0.328	0.016	2.72e-97	-0.0121	0.0032	0.00016	0.0017	0.0077	0.83	-0.0174436	0.0081118	0.03	-0.00171	0.00513	0.739
Iron	rs855791	G	A	0.181	0.007	1.32e-139	0.0006	0.0017	0.72	0.0069	0.0036	0.052	0.00277963	0.00432548	0.52	-0.00199	0.00277	0.454
Blood magnesium	rs11144134	T	C	-0.011	0.001	8.21e-15	-0.0009	0.0032	0.79	0.0004	0.0096	0.97	0.00611055	0.00775185	0.43	-0.000107	0.00549	0.882
Blood magnesium	rs13146355	G	A	-0.005	0.001	6.27e-13	0.0038	0.0017	0.028	0.0035	0.0044	0.43	0.00141084	0.00428332	0.75	0.00543	0.00275	0.0446
Blood magnesium	rs3925584	C	T	-0.006	0.001	5.2e-16	-0.0037	0.0017	0.033	-0.0089	0.0043	0.038	0.00942868	0.00428185	0.029	0.00169	0.00281	0.523
Blood magnesium	rs4072037	C	T	-0.01	0.001	2.01e-36	0.0069	0.0017	5.8e-05	-0.0051	0.0044	0.25	0.00146119	0.00427516	0.73	-0.00602	0.00277	0.0299
Blood magnesium	rs448378	G	A	-0.004	0.001	1.25e-08	0.0021	0.0016	0.19	-0.0019	0.0034	0.57	0.00801151	0.00427062	0.061	0.00254	0.00275	0.346
Blood magnesium	rs7965584	G	A	-0.007	0.001	1.05e-16	0.0073	0.0019	0.00015	0.0078	0.0048	0.1	-0.00981744	0.00941815	0.3	0.00914	0.00309	0.00317
Phosphorus	rs1697421	A	G	0.044	0.00539496	3.47e-16	-	-	-	0.0022	0.0035	0.52	0.00582702	0.00427552	0.18	0.00412	0.00278	0.134
Phosphorus	rs2970818	A	T	0.052	0.00947333	4.04e-08	-0.0033	0.0029	0.25	-	-	-	0.00217062	0.00707777	0.77	-	-	-
Phosphorus	rs9469578	T	C	-0.064	0.0102986	5.15e-10	0.0006	0.0033	0.86	-0.0067	0.008	0.4	-0.00518995	0.0083596	0.54	0.0105	0.00529	0.0526
Phosphorus	rs947583	C	T	0.035	0.00584986	2.19e-09	0.0045	0.0019	0.021	-0.0024	0.0048	0.62	-0.00872596	0.00478457	0.063	0.000497	0.00302	0.909
Toenail and blood selenium	rs6586282	T	C	-0.11273	0.0191393	3.96e-09	0.0016	0.0023	0.48	0.0009	0.0059	0.88	-0.0115093	0.0056153	0.042	0.00486	0.00409	0.254
Toenail and blood selenium	rs921943	T	C	0.206719	0.0157321	1.9e-39	0.003	0.0019	0.12	0.0059	0.0048	0.22	-0.00110343	0.00472564	0.84	0.00396	0.00292	0.165
Zinc	rs1532423	A	G	0.178	0.026	6.4e-12	0.005	0.0017	0.004	0.0008	0.0044	0.86	-0.00463834	0.00432528	0.28	0.000478	0.00279	0.856
Zinc	rs2120019	C	T	-0.287	0.033	1.55e-18	-0.0041	0.0021	0.052	-0.0043	0.0046	0.35	-0.0159147	0.00541841	0.0035	-0.00229	0.00353	0.559
Vitamin A1 (retinol)	rs10882272	C	T	-0.03	0.004	6.51e-15	-0.0038	0.0018	0.036	-0.0035	0.005	0.48	0.00150735	0.0043964	0.75	-0.00108	0.00279	0.78
Vitamin A1 (retinol)	rs1667255	C	A	0.03	0.004	6.35e-14	0.0002	0.0018	0.91	-0.0033	0.0044	0.45	-0.00117712	0.00439064	0.81	-0.006	0.00297	0.0509
Vitamin B6	rs1256335	A	G	0.14	0.02	1.4e-15	0.0061	0.0021	0.0033	0.0019	0.0053	0.72	0.0114772	0.00514632	0.025	-0.00417	0.00337	0.234
Vitamin B9 (folic acid)	rs1801133	G	A	0.096	0.00863291	1e-28	0.0036	0.0017	0.038	0.0028	0.0037	0.45	0.00106921	0.00450573	0.81	0.00443	0.00293	0.146
Vitamin B9 (folic acid)	rs652197	C	T	0.069	0.0109057	2.5e-10	-	-	-	-	-	-	0.00108881	0.00639718	0.89	-0.000855	0.00403	0.803
Vitamin B12	rs1131603	C	T	0.19	0.0172895	4.3e-28	-	-	-	-	-	-	-0.0118138	0.0103645	0.25	-0.00505	0.00658	0.437
Vitamin B12	rs1141321	C	T	0.061	0.00738075	1.4e-16	-0.0029	0.0018	0.097	-0.0004	0.006	0.95	0.00184261	0.00441375	0.68	-0.00035	0.00282	0.907
Vitamin B12	rs1801222	G	A	0.11	0.00720069	1.1e-52	-0.0007	0.0017	0.7	0.0089	0.0036	0.013	-0.00536768	0.00442972	0.22	0.000326	0.00288	0.891
Vitamin B12	rs2336573	T	C	0.32	0.0211564	1.1e-51	-0.0119	0.0048	0.013	-0.0083	0.013	0.51	-0.00726806	0.011695	0.5	-0.00563	0.00765	0.487
Vitamin B12	rs34324219	C	A	0.21	0.0118059	8.8e-71	-	-	-	-	-	-	-0.00287034	0.00687487	0.7	0.00419	0.00452	0.365
Vitamin B12	rs41281112	C	T	0.17	0.0158798	9.6e-27	-	-	-	-	-	-	-0.00525429	0.0132643	0.68	-0.0002	0.00769	0.964
Vitamin B12	rs602662	A	G	0.16	0.00769135	4.1e-96	-0.0041	0.0018	0.019	-0.0099	0.0045	0.028	-0.0166641	0.00429627	0.00011	-0.00253	0.0027	0.327
Vitamin C	rs10051765	C	T	0.039	0.007	3.64e-09	0.0004	0.0018	0.81	0.0032	0.0047	0.5	-0.00996392	0.00452495	0.028	0.00397	0.00293	0.171
Vitamin C	rs10136000	A	G	0.04	0.007	1.33e-08	-0.0053	0.0019	0.0056	-0.0076	0.0053	0.15	0.00709289	0.00478331	0.14	-0.00366	0.00316	0.228
Vitamin C	rs117885456	A	G	0.078	0.012	1.7e-11	-	-	-	-	-	-	0.0127825	0.00763454	0.091	0.00578	0.00496	0.239
Vitamin C	rs13028225	T	C	0.102	0.009	2.38e-30	-0.0068	0.0025	0.0073	0.0035	0.0066	0.6	0.0139265	0.00619417	0.026	-0.00137	0.00395	0.678
Vitamin C	rs2559850	A	G	0.058	0.006	6.3e-20	-0.0019	0.0018	0.29	0.0022	0.0045	0.62	-0.000411214	0.00438697	0.91	-0.00182	0.00284	0.533
Vitamin C	rs33972313	C	T	0.36	0.018	4.61e-90	-0.0052	0.0047	0.27	0.0033	0.012	0.78	-0.00712789	0.011797	0.54	0.000784	0.00756	0.937
Vitamin C	rs56738967	C	G	0.041	0.007	7.62e-10	-0.0016	0.0019	0.38	-0.0018	0.0046	0.7	-0.0055271	0.00461131	0.23	0.00528	0.00296	0.0772
Vitamin C	rs6693447	T	G	0.039	0.006	6.25e-10	-0.0009	0.0018	0.61	-0.0088	0.0047	0.061	-0.00267975	0.00429135	0.51	-0.00217	0.00285	0.473
Vitamin C	rs9895661	T	C	0.063	0.008	1.05e-14	-0.0033	0.0023	0.15	-0.0089	0.006	0.14	0.00243254	0.00569665	0.67	-0.00445	0.00374	0.225
25-OH vitamin D	rs10741657	A	G	0.031	0.0022	2.05e-46	0.0036	0.0018	0.041	0.01	0.0044	0.019	0.00213597	0.00435883	0.61	0.00633	0.00282	0.0234
25-OH vitamin D	rs10745742	T	C	0.017	0.0022	1.88e-14	0.0009	0.0018	0.63	0.0017	0.0044	0.7	0.000902042	0.00442142	0.83	0.000211	0.00274	0.906
25-OH vitamin D	rs12785878	T	G	0.036	0.0022	3.8e-62	0.0028	0.002	0.16	-0.0025	0.0047	0.59	-0.00672407	0.005191	0.19	0.0022	0.00314	0.483
25-OH vitamin D	rs17216707	T	C	0.026	0.0027	8.14e-23	-0.0009	0.0022	0.68	-0.0018	0.0044	0.68	-0.00523019	0.00554785	0.35	-0.00355	0.00347	0.265
25-OH vitamin D	rs3755967	T	C	-0.089	0.0023	1e-200	-0.0006	0.0019	0.74	-0.0017	0.0048	0.72	0.00189245	0.00470111	0.7	0.000724	0.00306	0.819
25-OH vitamin D	rs8018720	G	C	0.017	0.0029	4.72e-09	0.0001	0.0023	0.98	-	-	-	0.00354609	0.00559425	0.55	-0.00443	0.00373	0.248
Vitamin E (alpha-tocopherol)	rs11057830	A	G	0.03	0.01	8.2e-09	-0.0026	0.0024	0.28	-0.0014	0.0053	0.79	-0.00683195	0.00618576	0.26	-0.000756	0.00419	0.869
Vitamin E (alpha-tocopherol)	rs2108622	T	C	0.03	0.01	1.4e-10	0.0003	0.0018	0.86	0.002	0.0038	0.59	-0.0119295	0.00465473	0.0097	-0.00132	0.00303	0.664
Vitamin E (alpha-tocopherol)	rs964184	G	C	0.04	0.01	7.8e-12	-0.0017	0.0025	0.51	-	-	-	0.00958158	0.00626368	0.13	-	-	-
